# Supplementary material for: Definition, conservation and epigenetics of housekeeping and tissue-enriched genes
Source: BMC Genomics. 2009 Jun 17;10:269. doi: 10.1186/1471-2164-10-269 (PMC2706266; doi:10.1186/1471-2164-10-269)
Supplement: Additional file 1 — Housekeeping gene list. List of 1552 human housekeeping genes. [file 1471-2164-10-269-S1.xls]

## Sheet: hkg.list.rep
Additional file 1. Housekeeping Gene List
Accession	Source	Number of tissues Expressed	Average intensity	Standard Deviation	Coefficient of Variance	Gene Symbol	Product
NM_002967	REFSEQ	42	2.46	0.42	0.169	SAFB	scaffold attachment factor B
NM_014866	REFSEQ	41	1.44	0.26	0.178	SEC16A	SEC16 homolog A (S. cerevisiae)
NM_178136	REFSEQ	42	4.42	0.8	0.181	POLDIP3	polymerase (DNA-directed), delta interacting protein 3
NM_015658	REFSEQ	42	1.62	0.29	0.182	NOC2L	nucleolar complex associated 2 homolog (S. cerevisiae)
NM_015953	REFSEQ	41	1.59	0.29	0.183	NOSIP	nitric oxide synthase interacting protein
NM_017895	REFSEQ	42	3.59	0.68	0.188	DDX27	DEAD (Asp-Glu-Ala-Asp) box polypeptide 27
NM_002685	REFSEQ	42	2.02	0.39	0.191	EXOSC10	exosome component 10
NM_007375	REFSEQ	42	1.88	0.36	0.192	TARDBP	TAR DNA binding protein
NM_001008656	REFSEQ	42	1.46	0.28	0.192	TCOF1	Treacher Collins-Franceschetti syndrome 1
NM_016605	REFSEQ	42	1.47	0.29	0.195	FAM53C	family with sequence similarity 53, member C
NM_021932	REFSEQ	41	1.57	0.31	0.196	RIC8A	resistance to inhibitors of cholinesterase 8 homolog A (C. elegans)
NM_152265	REFSEQ	41	2.12	0.42	0.196	BTF3L4	basic transcription factor 3-like 4
NM_024541	REFSEQ	42	2.78	0.55	0.197	C10orf76	chromosome 10 open reading frame 76
NM_018453	REFSEQ	42	2.98	0.59	0.198	EAPP	E2F-associated phosphoprotein
NM_031921	REFSEQ	42	2.05	0.41	0.202	ATAD3B	ATPase family, AAA domain containing 3B
NM_002140	REFSEQ	42	9.13	1.84	0.202	HNRNPK	heterogeneous nuclear ribonucleoprotein K
NM_017972	REFSEQ	42	2.36	0.48	0.202	C14orf118	chromosome 14 open reading frame 118
NM_005778	REFSEQ	42	1.91	0.39	0.203	RBM5	RNA binding motif protein 5
NM_002137	REFSEQ	42	12.25	2.48	0.203	HNRNPA2B1	heterogeneous nuclear ribonucleoprotein A2/B1
NM_016049	REFSEQ	42	1.77	0.36	0.203	C14orf122	chromosome 14 open reading frame 122
NM_020214	REFSEQ	41	1.64	0.34	0.205	PARP6	poly (ADP-ribose) polymerase family, member 6
NM_015670	REFSEQ	41	1.49	0.3	0.205	SENP3	SUMO1/sentrin/SMT3 specific peptidase 3
NM_012175	REFSEQ	41	1.87	0.38	0.206	FBXO3	F-box protein 3
NM_003403	REFSEQ	42	5.78	1.22	0.211	YY1	YY1 transcription factor
NM_014267	REFSEQ	42	4.02	0.85	0.212	C11orf58	chromosome 11 open reading frame 58
NM_001011724	REFSEQ	42	1.95	0.42	0.213	RP11-78J21.1	heterogeneous nuclear ribonucleoprotein A1-like
NM_001005751	REFSEQ	42	3.34	0.72	0.214	FAM21A	family with sequence similarity 21, member A
NM_016019	REFSEQ	42	3.26	0.7	0.215	LUC7L2	LUC7-like 2 (S. cerevisiae)
NM_033082	REFSEQ	42	2.54	0.55	0.215		cytokine induced protein 29 kDa
NM_005698	REFSEQ	42	2.24	0.49	0.216	SCAMP3	secretory carrier membrane protein 3
NM_001039660	REFSEQ	41	1.67	0.36	0.216	IL18BP	interleukin 18 binding protein
NM_152909	REFSEQ	42	3.47	0.75	0.216	ZNF548	zinc finger protein 548
NM_006782	REFSEQ	42	2.32	0.5	0.217	ZFPL1	zinc finger protein-like 1
NM_153818	REFSEQ	41	1.85	0.41	0.219	PEX10	peroxisome biogenesis factor 10
NM_022827	REFSEQ	42	1.88	0.41	0.22	SPATA20	spermatogenesis associated 20
NM_138442	REFSEQ	42	7.26	1.6	0.22	CCDC124	coiled-coil domain containing 124
NM_015329	REFSEQ	42	2.32	0.51	0.221	KIAA0892	KIAA0892
NM_005885	REFSEQ	42	4.44	0.99	0.224	MARCH6	membrane-associated ring finger (C3HC4) 6
NM_003757	REFSEQ	42	2.24	0.51	0.227	EIF3I	eukaryotic translation initiation factor 3, subunit I
NM_003025	REFSEQ	42	2.34	0.53	0.227	SH3GL1	SH3-domain GRB2-like 1
NM_003487	REFSEQ	42	3.97	0.91	0.228	TAF15	TAF15 RNA polymerase II, TATA box binding protein (TBP)-associated factor, 68kDa
NM_178523	REFSEQ	42	2.51	0.57	0.229	ZNF616	zinc finger protein 616
NM_001102399	REFSEQ	42	6.69	1.54	0.23	HNRNPR	heterogeneous nuclear ribonucleoprotein R
NM_014161	REFSEQ	41	6.9	1.59	0.231	MRPL18	mitochondrial ribosomal protein L18
NM_018477	REFSEQ	42	2.03	0.47	0.231	ACTR10	actin-related protein 10 homolog (S. cerevisiae)
NM_019088	REFSEQ	42	2.12	0.49	0.231	PAF1	Paf1, RNA polymerase II associated factor, homolog (S. cerevisiae)
NM_003344	REFSEQ	42	2.07	0.48	0.232	UBE2H	ubiquitin-conjugating enzyme E2H (UBC8 homolog, yeast)
NM_022170	REFSEQ	42	4.85	1.13	0.233	EIF4H	eukaryotic translation initiation factor 4H
NM_021640	REFSEQ	42	1.72	0.4	0.233	C12orf10	chromosome 12 open reading frame 10
NM_025158	REFSEQ	41	1.62	0.38	0.234	RUFY1	RUN and FYVE domain containing 1
NM_033001	REFSEQ	42	3.79	0.89	0.234	GTF2I	general transcription factor II, i
NM_199297	REFSEQ	41	2.35	0.55	0.234	THYN1	thymocyte nuclear protein 1
NM_003756	REFSEQ	42	17.02	3.99	0.235	EIF3H	eukaryotic translation initiation factor 3, subunit H
NM_005653	REFSEQ	41	2.09	0.49	0.235	TFCP2	transcription factor CP2
NM_015037	REFSEQ	42	4.72	1.11	0.236	KIAA0913	KIAA0913
NM_024093	REFSEQ	41	1.8	0.43	0.237	C2orf49	chromosome 2 open reading frame 49
NM_006083	REFSEQ	42	2.1	0.5	0.237	IK	IK cytokine, down-regulator of HLA II
NM_001098537	REFSEQ	42	9.16	2.17	0.237	PNPLA7	patatin-like phospholipase domain containing 7
NM_017660	REFSEQ	42	3.54	0.84	0.237	GATAD2A	GATA zinc finger domain containing 2A
NM_178026	REFSEQ	42	2.04	0.48	0.237	GGT7	gamma-glutamyltransferase 7
NM_001261	REFSEQ	41	1.66	0.39	0.238	CDK9	cyclin-dependent kinase 9
NM_016287	REFSEQ	42	1.69	0.4	0.239	HP1BP3	heterochromatin protein 1, binding protein 3
NM_006857	REFSEQ	42	2.75	0.66	0.239		putative nucleic acid binding protein RY-1
NM_006166	REFSEQ	41	2.06	0.49	0.24	NFYB	nuclear transcription factor Y, beta
NM_031372	REFSEQ	42	12.35	2.98	0.241	HNRPDL	heterogeneous nuclear ribonucleoprotein D-like
NM_016930	REFSEQ	42	2.6	0.63	0.241	STX18	syntaxin 18
NM_031905	REFSEQ	41	2.22	0.53	0.241	ARMC10	armadillo repeat containing 10
NM_022734	REFSEQ	42	2.07	0.5	0.241	METT11D1	methyltransferase 11 domain containing 1
NM_016520	REFSEQ	42	4.67	1.13	0.242	C9orf78	chromosome 9 open reading frame 78
NM_138927	REFSEQ	42	3.34	0.81	0.242	SON	SON DNA binding protein
NM_005119	REFSEQ	42	4.72	1.15	0.243	THRAP3	thyroid hormone receptor associated protein 3
NM_002796	REFSEQ	42	2.87	0.7	0.243	PSMB4	proteasome (prosome, macropain) subunit, beta type, 4
NM_000994	REFSEQ	41	2.05	0.5	0.243	RPL32	ribosomal protein L32
NM_013275	REFSEQ	42	1.78	0.43	0.243	ANKRD11	ankyrin repeat domain 11
NM_033420	REFSEQ	42	5.53	1.35	0.243	C19orf6	chromosome 19 open reading frame 6
NM_031946	REFSEQ	42	2.4	0.59	0.244	CENTG3	centaurin, gamma 3
NM_007152	REFSEQ	41	2.6	0.64	0.244	ZNF195	zinc finger protein 195
NM_030914	REFSEQ	41	4.89	1.2	0.245	URM1	ubiquitin related modifier 1 homolog (S. cerevisiae)
NM_006324	REFSEQ	42	2.57	0.63	0.245	CFDP1	craniofacial development protein 1
NM_021009	REFSEQ	42	18.53	4.55	0.246	UBC	ubiquitin C
NM_145203	REFSEQ	41	1.84	0.45	0.246	CSNK1A1L	casein kinase 1, alpha 1-like
NM_018011	REFSEQ	42	3.49	0.86	0.246	ARGLU1	arginine and glutamate rich 1
NM_199368	REFSEQ	42	1.79	0.44	0.246	TRPC4AP	transient receptor potential cation channel, subfamily C, member 4 associated protein
NM_016131	REFSEQ	42	12.09	2.98	0.247	RAB10	RAB10, member RAS oncogene family
NM_014063	REFSEQ	42	1.86	0.46	0.247	DBNL	drebrin-like
BC022065	ENTREZ	41	2.01	0.5	0.248	NBR2	neighbor of BRCA1 gene 2
NM_004152	REFSEQ	42	5.38	1.33	0.248	OAZ1	ornithine decarboxylase antizyme 1
NM_031370	REFSEQ	42	20.3	5.05	0.249	HNRNPD	heterogeneous nuclear ribonucleoprotein D (AU-rich element RNA binding protein 1, 37kDa)
NM_006560	REFSEQ	42	2.09	0.52	0.249	CUGBP1	CUG triplet repeat, RNA binding protein 1
NM_138439	REFSEQ	42	3.64	0.91	0.249	FLYWCH2	FLYWCH family member 2
NM_006184	REFSEQ	42	6.97	1.74	0.249	NUCB1	nucleobindin 1
NM_001079559	REFSEQ	42	4.6	1.15	0.25	HNRNPUL2	heterogeneous nuclear ribonucleoprotein U-like 2
NM_004592	REFSEQ	42	4.6	1.15	0.25	SFRS8	splicing factor, arginine/serine-rich 8 (suppressor-of-white-apricot homolog, Drosophila)
NM_004380	REFSEQ	42	2.11	0.53	0.25	CREBBP	CREB binding protein (Rubinstein-Taybi syndrome)
NM_001012426	REFSEQ	42	2.66	0.67	0.251	FOXP4	forkhead box P4
NM_001968	REFSEQ	41	2.97	0.75	0.252	EIF4E	eukaryotic translation initiation factor 4E
ENST00000359976	ENSEMBL	42	3.04	0.77	0.252	INE1	inactivation escape 1
NM_138350	REFSEQ	42	2.11	0.53	0.253	THAP3	THAP domain containing, apoptosis associated protein 3
NM_003352	REFSEQ	42	5.76	1.45	0.253	SUMO1	SMT3 suppressor of mif two 3 homolog 1 (S. cerevisiae)
NM_153280	REFSEQ	42	2.44	0.62	0.253	UBA1	ubiquitin-like modifier activating enzyme 1
NM_152901	REFSEQ	42	2.04	0.52	0.253	PYDC1	PYD (pyrin domain) containing 1
NM_003910	REFSEQ	42	2.98	0.76	0.254	BUD31	BUD31 homolog (S. cerevisiae)
NM_000999	REFSEQ	42	18.3	4.65	0.254	RPL38	ribosomal protein L38
NM_032905	REFSEQ	42	2.36	0.6	0.255	RBM17	RNA binding motif protein 17
NM_012218	REFSEQ	42	1.85	0.48	0.257	ILF3	interleukin enhancer binding factor 3, 90kDa
NM_014260	REFSEQ	42	2.42	0.62	0.257	PFDN6	prefoldin subunit 6
NM_016061	REFSEQ	42	3.57	0.92	0.258	YPEL5	yippee-like 5 (Drosophila)
NM_016479	REFSEQ	42	4.99	1.29	0.258	SHISA5	shisa homolog 5 (Xenopus laevis)
NM_014281	REFSEQ	42	2.29	0.59	0.258	PUF60	poly-U binding splicing factor 60KDa
NM_006110	REFSEQ	42	2.17	0.56	0.258	CD2BP2	CD2 (cytoplasmic tail) binding protein 2
NM_182688	REFSEQ	42	3.96	1.02	0.258	UBE2G2	ubiquitin-conjugating enzyme E2G 2 (UBC7 homolog, yeast)
NM_006805	REFSEQ	42	1.81	0.47	0.259	HNRNPA0	heterogeneous nuclear ribonucleoprotein A0
NM_021163	REFSEQ	41	1.74	0.45	0.259	RBAK	RB-associated KRAB zinc finger
NM_032120	REFSEQ	42	1.53	0.4	0.259		hypothetical protein DKFZp564O0523
NM_007065	REFSEQ	42	3.16	0.82	0.259	CDC37	cell division cycle 37 homolog (S. cerevisiae)
NM_014515	REFSEQ	42	3.52	0.92	0.26	CNOT2	CCR4-NOT transcription complex, subunit 2
NM_058163	REFSEQ	42	2.24	0.58	0.261	TSR2	TSR2, 20S rRNA accumulation, homolog (S. cerevisiae)
NM_014667	REFSEQ	42	1.94	0.51	0.262	VGLL4	vestigial like 4 (Drosophila)
NM_133370	REFSEQ	42	2.91	0.76	0.262	YTHDC1	YTH domain containing 1
NM_133368	REFSEQ	41	1.82	0.48	0.262	RSPRY1	ring finger and SPRY domain containing 1
NM_001348	REFSEQ	42	2.19	0.57	0.262	DAPK3	death-associated protein kinase 3
NM_032569	REFSEQ	42	2.46	0.65	0.263		cytokine-like nuclear factor n-pac
NM_005146	REFSEQ	42	7.01	1.85	0.264	SART1	squamous cell carcinoma antigen recognized by T cells
NM_020533	REFSEQ	42	3.74	0.99	0.264	MCOLN1	mucolipin 1
NM_014649	REFSEQ	42	2.11	0.56	0.264	SAFB2	scaffold attachment factor B2
NM_031844	REFSEQ	42	8.7	2.31	0.265	HNRNPU	heterogeneous nuclear ribonucleoprotein U (scaffold attachment factor A)
NM_004279	REFSEQ	42	2.44	0.65	0.265	PMPCB	peptidase (mitochondrial processing) beta
NM_015944	REFSEQ	42	3.33	0.88	0.265	AMDHD2	amidohydrolase domain containing 2
NM_021639	REFSEQ	41	2.39	0.63	0.266	GPBP1L1	GC-rich promoter binding protein 1-like 1
NM_201437	REFSEQ	41	1.87	0.5	0.266	TCEA1	transcription elongation factor A (SII), 1
NM_001040161	REFSEQ	41	1.9	0.51	0.266	C16orf13	chromosome 16 open reading frame 13
NM_006936	REFSEQ	42	1.86	0.5	0.266	SUMO3	SMT3 suppressor of mif two 3 homolog 3 (S. cerevisiae)
NM_015262	REFSEQ	42	3.62	0.97	0.267	FAM21C	family with sequence similarity 21, member C
NM_006275	REFSEQ	42	9.11	2.43	0.267	SFRS6	splicing factor, arginine/serine-rich 6
NM_000971	REFSEQ	42	16.98	4.54	0.267	RPL7	ribosomal protein L7
NM_153001	REFSEQ	42	1.78	0.48	0.268	PSMC4	proteasome (prosome, macropain) 26S subunit, ATPase, 4
NM_138706	REFSEQ	41	1.63	0.44	0.269	B3GNT6	UDP-GlcNAc:betaGal beta-1,3-N-acetylglucosaminyltransferase 6 (core 3 synthase)
NM_198262	REFSEQ	42	10.16	2.73	0.269	RSRC2	arginine/serine-rich coiled-coil 2
NM_014847	REFSEQ	42	3.03	0.82	0.27	UBAP2L	ubiquitin associated protein 2-like
NM_182678	REFSEQ	42	2.27	0.61	0.27	UBE2E3	ubiquitin-conjugating enzyme E2E 3 (UBC4/5 homolog, yeast)
NM_003677	REFSEQ	42	1.91	0.52	0.27	DENR	density-regulated protein
NM_032478	REFSEQ	41	1.79	0.48	0.271	MRPL38	mitochondrial ribosomal protein L38
NM_015963	REFSEQ	42	3.88	1.06	0.272	THAP4	THAP domain containing 4
NM_006374	REFSEQ	41	2.06	0.56	0.272	STK25	serine/threonine kinase 25 (STE20 homolog, yeast)
NM_005089	REFSEQ	42	3.13	0.85	0.272	ZRSR2	zinc finger (CCCH type), RNA-binding motif and serine/arginine rich 2
NM_020189	REFSEQ	42	3.37	0.91	0.272	ENY2	enhancer of yellow 2 homolog (Drosophila)
NM_002874	REFSEQ	42	13.01	3.54	0.272	RAD23B	RAD23 homolog B (S. cerevisiae)
NM_021974	REFSEQ	42	2.42	0.66	0.272	POLR2F	polymerase (RNA) II (DNA directed) polypeptide F
NM_014223	REFSEQ	42	3.79	1.03	0.273	NFYC	nuclear transcription factor Y, gamma
NM_013374	REFSEQ	42	1.99	0.54	0.273	PDCD6IP	programmed cell death 6 interacting protein
NM_003131	REFSEQ	42	2	0.55	0.273	SRF	serum response factor (c-fos serum response element-binding transcription factor)
NM_001042469	REFSEQ	42	2.39	0.65	0.273	SUMF2	sulfatase modifying factor 2
NM_002957	REFSEQ	41	3.1	0.85	0.273	RXRA	retinoid X receptor, alpha
NM_001042414	REFSEQ	42	2.66	0.73	0.273	PSPC1	paraspeckle component 1
NM_018232	REFSEQ	41	3.83	1.05	0.274	FAM21B	family with sequence similarity 21, member B
NM_001039802	REFSEQ	42	16.56	4.55	0.275	CDC42	cell division cycle 42 (GTP binding protein, 25kDa)
NM_015315	REFSEQ	41	2.9	0.8	0.275	LARP1	La ribonucleoprotein domain family, member 1
NM_030981	REFSEQ	41	2.1	0.58	0.275	RAB1B	RAB1B, member RAS oncogene family
NM_016355	REFSEQ	42	4.41	1.21	0.275	DDX47	DEAD (Asp-Glu-Ala-Asp) box polypeptide 47
NM_005466	REFSEQ	42	1.86	0.51	0.275	MED6	mediator complex subunit 6
BC007764	GENBANK	42	3.54	0.98	0.276		hypothetical protein BC007764
NM_006387	REFSEQ	42	1.85	0.51	0.276	CHERP	calcium homeostasis endoplasmic reticulum protein
NM_145762	REFSEQ	42	16.09	4.44	0.276	GFRA4	GDNF family receptor alpha 4
NM_017994	REFSEQ	42	1.78	0.49	0.277	C7orf42	chromosome 7 open reading frame 42
NM_000021	REFSEQ	42	1.75	0.49	0.277	PSEN1	presenilin 1 (Alzheimer disease 3)
NM_001103147	REFSEQ	42	4.4	1.22	0.278	GIGYF2	GRB10 interacting GYF protein 2
NM_001042559	REFSEQ	42	7.86	2.19	0.278	EIF4G2	eukaryotic translation initiation factor 4 gamma, 2
NM_018259	REFSEQ	42	3.49	0.97	0.278	TTC17	tetratricopeptide repeat domain 17
NM_002954	REFSEQ	42	20.65	5.75	0.279	RPS27A	ribosomal protein S27a
NM_007363	REFSEQ	42	19.53	5.45	0.279	NONO	non-POU domain containing, octamer-binding
NM_013379	REFSEQ	42	2.4	0.67	0.279	DPP7	dipeptidyl-peptidase 7
NM_017635	REFSEQ	42	1.87	0.52	0.279	SUV420H1	suppressor of variegation 4-20 homolog 1 (Drosophila)
NM_005775	REFSEQ	42	4.65	1.3	0.28	SORBS3	sorbin and SH3 domain containing 3
NM_006791	REFSEQ	41	6.98	1.95	0.28	MORF4L1	mortality factor 4 like 1
NM_018955	REFSEQ	41	2.04	0.57	0.28	UBB	ubiquitin B
NM_001098398	REFSEQ	42	2.94	0.83	0.281	COPA	coatomer protein complex, subunit alpha
NM_020144	REFSEQ	42	11.01	3.1	0.282	PAPOLB	poly(A) polymerase beta (testis specific)
NM_003143	REFSEQ	42	7.48	2.11	0.282	SSBP1	single-stranded DNA binding protein 1
NM_002376	REFSEQ	42	3.5	0.99	0.282	MARK3	MAP/microtubule affinity-regulating kinase 3
NM_032188	REFSEQ	41	3.22	0.91	0.282	MYST1	MYST histone acetyltransferase 1
NM_173618	REFSEQ	42	2.89	0.82	0.282	CCDC95	coiled-coil domain containing 95
NM_001076683	REFSEQ	42	2.95	0.83	0.282	UBTF	upstream binding transcription factor, RNA polymerase I
NM_007221	REFSEQ	42	3.47	0.98	0.283	PMF1	polyamine-modulated factor 1
NM_018986	REFSEQ	41	2.08	0.59	0.283	SH3TC1	SH3 domain and tetratricopeptide repeats 1
NM_016480	REFSEQ	42	2.52	0.71	0.283	PAIP2	poly(A) binding protein interacting protein 2
NM_139286	REFSEQ	41	2	0.57	0.283	CDC26	cell division cycle 26 homolog (S. cerevisiae)
NM_003315	REFSEQ	42	2.5	0.71	0.283	DNAJC7	DnaJ (Hsp40) homolog, subfamily C, member 7
NM_007279	REFSEQ	42	4.91	1.39	0.283	U2AF2	U2 small nuclear RNA auxiliary factor 2
NM_016494	REFSEQ	42	2.98	0.85	0.284	RNF181	ring finger protein 181
NM_002865	REFSEQ	41	2.52	0.72	0.284	RAB2A	RAB2A, member RAS oncogene family
NM_016238	REFSEQ	42	1.72	0.49	0.284	ANAPC7	anaphase promoting complex subunit 7
NM_013366	REFSEQ	42	1.98	0.57	0.285	ANAPC2	anaphase promoting complex subunit 2
NM_006327	REFSEQ	42	2.2	0.63	0.285	TIMM23	translocase of inner mitochondrial membrane 23 homolog (yeast)
NM_020117	REFSEQ	42	4.66	1.33	0.286	LARS	leucyl-tRNA synthetase
NM_004782	REFSEQ	42	2.33	0.66	0.286	SNAP29	synaptosomal-associated protein, 29kDa
NM_006600	REFSEQ	42	3.64	1.04	0.287	NUDC	nuclear distribution gene C homolog (A. nidulans)
NM_006861	REFSEQ	41	1.94	0.56	0.287	RAB35	RAB35, member RAS oncogene family
NM_016067	REFSEQ	41	2.08	0.6	0.288	MRPS18C	mitochondrial ribosomal protein S18C
NM_007371	REFSEQ	41	1.62	0.47	0.288	BRD3	bromodomain containing 3
NM_012127	REFSEQ	41	1.73	0.5	0.288	CIZ1	CDKN1A interacting zinc finger protein 1
NM_002799	REFSEQ	41	1.98	0.57	0.288	PSMB7	proteasome (prosome, macropain) subunit, beta type, 7
NM_016488	REFSEQ	42	2.62	0.75	0.288	PPHLN1	periphilin 1
NM_144723	REFSEQ	42	2.68	0.77	0.289	ZMAT2	zinc finger, matrin type 2
NM_005104	REFSEQ	42	2.92	0.84	0.289	BRD2	bromodomain containing 2
NM_013438	REFSEQ	42	2.22	0.64	0.289	UBQLN1	ubiquilin 1
NM_002795	REFSEQ	42	2.21	0.64	0.289	PSMB3	proteasome (prosome, macropain) subunit, beta type, 3
NM_004161	REFSEQ	42	10.09	2.93	0.29	RAB1A	RAB1A, member RAS oncogene family
NM_001037328	REFSEQ	42	2.51	0.73	0.29	STAU1	staufen, RNA binding protein, homolog 1 (Drosophila)
NM_001356	REFSEQ	42	3.37	0.98	0.291	DDX3X	DEAD (Asp-Glu-Ala-Asp) box polypeptide 3, X-linked
NM_004716	REFSEQ	41	2	0.58	0.291	PCSK7	proprotein convertase subtilisin/kexin type 7
NM_001079519	REFSEQ	42	1.91	0.56	0.291	C14orf24	chromosome 14 open reading frame 24
NM_207291	REFSEQ	42	2.95	0.86	0.291	USF2	upstream transcription factor 2, c-fos interacting
NM_001983	REFSEQ	42	1.96	0.57	0.291	ERCC1	excision repair cross-complementing rodent repair deficiency, complementation group 1 (includes overlapping antisense sequence)
NM_201998	REFSEQ	42	4.22	1.23	0.292	SF1	splicing factor 1
NM_021602	REFSEQ	42	3.54	1.04	0.292	CD79B	CD79b molecule, immunoglobulin-associated beta
NM_173537	REFSEQ	41	2.06	0.6	0.292	GTF2IRD2	GTF2I repeat domain containing 2
NM_020122	REFSEQ	42	3.44	1.01	0.293	KCMF1	potassium channel modulatory factor 1
NM_201999	REFSEQ	42	5.65	1.66	0.293	ELF2	E74-like factor 2 (ets domain transcription factor)
NM_018142	REFSEQ	41	2.04	0.6	0.293	INTS10	integrator complex subunit 10
NM_005626	REFSEQ	42	3.61	1.06	0.294	SFRS4	splicing factor, arginine/serine-rich 4
NM_022730	REFSEQ	42	2.62	0.77	0.294	COPS7B	COP9 constitutive photomorphogenic homolog subunit 7B (Arabidopsis)
NM_003075	REFSEQ	42	2.65	0.78	0.294	SMARCC2	SWI/SNF related, matrix associated, actin dependent regulator of chromatin, subfamily c, member 2
NM_001003796	REFSEQ	42	2.59	0.76	0.294	NHP2L1	NHP2 non-histone chromosome protein 2-like 1 (S. cerevisiae)
NM_001003686	REFSEQ	42	3.31	0.98	0.295	PMS2L3	postmeiotic segregation increased 2-like 3
NM_016403	REFSEQ	42	4.63	1.37	0.296	CWC15	CWC15 homolog (S. cerevisiae)
NM_152267	REFSEQ	42	1.92	0.57	0.296	RNF185	ring finger protein 185
NM_004397	REFSEQ	41	2.34	0.69	0.297	DDX6	DEAD (Asp-Glu-Ala-Asp) box polypeptide 6
NM_005034	REFSEQ	42	6.12	1.82	0.298	POLR2K	polymerase (RNA) II (DNA directed) polypeptide K, 7.0kDa
NM_016237	REFSEQ	42	3.37	1	0.298	ANAPC5	anaphase promoting complex subunit 5
NM_032036	REFSEQ	41	1.58	0.47	0.298	FAM14A	family with sequence similarity 14, member A
NM_144732	REFSEQ	42	8.82	2.63	0.298	HNRNPUL1	heterogeneous nuclear ribonucleoprotein U-like 1
NM_024038	REFSEQ	41	8.64	2.58	0.298	C19orf43	chromosome 19 open reading frame 43
NM_031314	REFSEQ	42	10.1	3.02	0.299	HNRNPC	heterogeneous nuclear ribonucleoprotein C (C1/C2)
NM_001042474	REFSEQ	42	3.06	0.92	0.299	ZNF565	zinc finger protein 565
NM_002093	REFSEQ	41	1.7	0.51	0.3	GSK3B	glycogen synthase kinase 3 beta
NM_014889	REFSEQ	42	2.53	0.76	0.3	PITRM1	pitrilysin metallopeptidase 1
NM_012111	REFSEQ	42	3.92	1.18	0.3	AHSA1	AHA1, activator of heat shock 90kDa protein ATPase homolog 1 (yeast)
NM_032264	REFSEQ	42	2.88	0.87	0.301	NBPF3	neuroblastoma breakpoint family, member 3
NM_020141	REFSEQ	42	2.09	0.63	0.301	C1orf119	chromosome 1 open reading frame 119
NM_000314	REFSEQ	42	3.25	0.98	0.301	PTEN	phosphatase and tensin homolog (mutated in multiple advanced cancers 1)
NM_007178	REFSEQ	42	7.1	2.13	0.301	STRAP	serine/threonine kinase receptor associated protein
NM_004890	REFSEQ	42	1.7	0.51	0.301	SPAG7	sperm associated antigen 7
NM_001080517	REFSEQ	42	4.2	1.26	0.301	SETD5	SET domain containing 5
NM_181890	REFSEQ	42	14.6	4.42	0.302	UBE2D3	ubiquitin-conjugating enzyme E2D 3 (UBC4/5 homolog, yeast)
NM_016410	REFSEQ	41	1.8	0.54	0.302	CHMP5	chromatin modifying protein 5
NM_002695	REFSEQ	42	3.03	0.91	0.302	POLR2E	polymerase (RNA) II (DNA directed) polypeptide E, 25kDa
NM_015330	REFSEQ	42	2.21	0.67	0.302	SPECC1L	SPECC1-like
NM_203462	REFSEQ	41	4.44	1.35	0.303	MRFAP1L1	Morf4 family associated protein 1-like 1
NM_004396	REFSEQ	42	5.69	1.73	0.303	DDX5	DEAD (Asp-Glu-Ala-Asp) box polypeptide 5
NM_199129	REFSEQ	42	2.31	0.7	0.303	TMEM189	transmembrane protein 189
NM_006396	REFSEQ	41	2.8	0.85	0.304	SSSCA1	Sjogren syndrome/scleroderma autoantigen 1
NM_014077	REFSEQ	42	4.88	1.48	0.304	FAM32A	family with sequence similarity 32, member A
NM_022077	REFSEQ	42	2.76	0.84	0.304	MANBAL	mannosidase, beta A, lysosomal-like
NM_014280	REFSEQ	42	4.24	1.3	0.305	DNAJC8	DnaJ (Hsp40) homolog, subfamily C, member 8
NM_182524	REFSEQ	42	6.52	1.99	0.305	ZNF595	zinc finger protein 595
NM_194359	REFSEQ	41	1.78	0.54	0.305	RNF41	ring finger protein 41
NM_006372	REFSEQ	42	5.97	1.83	0.306	SYNCRIP	synaptotagmin binding, cytoplasmic RNA interacting protein
NM_017600	REFSEQ	41	1.67	0.51	0.306	GOLGA2L1	golgi autoantigen, golgin subfamily a, 2-like 1
NM_019606	REFSEQ	42	1.98	0.61	0.307	MEPCE	methylphosphate capping enzyme
NM_000485	REFSEQ	41	2.28	0.7	0.307	APRT	adenine phosphoribosyltransferase
NM_032584	REFSEQ	42	5.05	1.55	0.307	ZNF347	zinc finger protein 347
NM_001098632	REFSEQ	41	3.94	1.21	0.307	AKT1S1	AKT1 substrate 1 (proline-rich)
NM_001100408	REFSEQ	41	2.22	0.68	0.307	C17orf62	chromosome 17 open reading frame 62
NM_194434	REFSEQ	42	3.94	1.21	0.308	VAPA	VAMP (vesicle-associated membrane protein)-associated protein A, 33kDa
NM_015125	REFSEQ	42	1.69	0.52	0.308	CIC	capicua homolog (Drosophila)
NM_003902	REFSEQ	42	5.72	1.77	0.309	FUBP1	far upstream element (FUSE) binding protein 1
NM_203341	REFSEQ	42	7.68	2.38	0.309		15 kDa selenoprotein
NM_000970	REFSEQ	42	11.85	3.67	0.309	RPL6	ribosomal protein L6
NM_004871	REFSEQ	42	3.73	1.15	0.309	GOSR1	golgi SNAP receptor complex member 1
NM_004892	REFSEQ	41	2.24	0.69	0.31	SEC22B	SEC22 vesicle trafficking protein homolog B (S. cerevisiae)
NM_014480	REFSEQ	42	1.84	0.57	0.31	ZNF544	zinc finger protein 544
NM_007056	REFSEQ	42	3.88	1.2	0.31	SFRS16	splicing factor, arginine/serine-rich 16
NM_022731	REFSEQ	42	5.19	1.61	0.311	NUCKS1	nuclear casein kinase and cyclin-dependent kinase substrate 1
NM_003932	REFSEQ	42	3.99	1.24	0.311	ST13	suppression of tumorigenicity 13 (colon carcinoma) (Hsp70 interacting protein)
NM_198157	REFSEQ	42	5.47	1.7	0.311	UBE2L3	ubiquitin-conjugating enzyme E2L 3
NM_004175	REFSEQ	42	2.26	0.7	0.311	SNRPD3	small nuclear ribonucleoprotein D3 polypeptide 18kDa
ENST00000358431	ENSEMBL	41	1.86	0.58	0.311	CTA-221G9.4	KIAA1671 protein
NM_198076	REFSEQ	42	4.23	1.32	0.312	FAM36A	family with sequence similarity 36, member A
NM_080598	REFSEQ	42	10.98	3.42	0.312	BAT1	HLA-B associated transcript 1
NM_006196	REFSEQ	42	12.58	3.94	0.313	PCBP1	poly(rC) binding protein 1
NM_001892	REFSEQ	42	5.4	1.69	0.313	CSNK1A1	casein kinase 1, alpha 1
NM_014423	REFSEQ	41	1.9	0.6	0.313	AFF4	AF4/FMR2 family, member 4
NM_014891	REFSEQ	42	2.97	0.93	0.313	PDAP1	PDGFA associated protein 1
NM_016468	REFSEQ	42	2.34	0.73	0.313	C14orf112	chromosome 14 open reading frame 112
NM_020198	REFSEQ	41	2.66	0.83	0.313	CCDC47	coiled-coil domain containing 47
NM_003430	REFSEQ	42	4.11	1.29	0.313	ZNF91	zinc finger protein 91
NM_001024916	REFSEQ	41	2.4	0.75	0.314	CBWD5	COBW domain containing 5
NM_017842	REFSEQ	42	1.78	0.56	0.314		hypothetical protein FLJ20489
NM_003423	REFSEQ	41	2.56	0.8	0.314	ZNF43	zinc finger protein 43
NM_015276	REFSEQ	42	6.06	1.9	0.314	USP22	ubiquitin specific peptidase 22
NM_080703	REFSEQ	42	7.24	2.28	0.314	BAT3	HLA-B associated transcript 3
NM_020699	REFSEQ	42	2.48	0.78	0.315	GATAD2B	GATA zinc finger domain containing 2B
NM_004264	REFSEQ	41	1.96	0.62	0.315	MED21	mediator complex subunit 21
NM_203282	REFSEQ	42	4.13	1.3	0.315	ZNF254	zinc finger protein 254
NM_005381	REFSEQ	42	5.12	1.62	0.316	NCL	nucleolin
NM_001113202	REFSEQ	41	20.06	6.33	0.316	NACA	nascent polypeptide-associated complex alpha subunit
NM_003470	REFSEQ	42	3.59	1.14	0.316	USP7	ubiquitin specific peptidase 7 (herpes virus-associated)
NM_001077523	REFSEQ	42	2.76	0.87	0.316	AP3D1	adaptor-related protein complex 3, delta 1 subunit
NM_021959	REFSEQ	42	2.96	0.93	0.316	PPP1R11	protein phosphatase 1, regulatory (inhibitor) subunit 11
NM_001018069	REFSEQ	42	3.48	1.1	0.317	SERBP1	SERPINE1 mRNA binding protein 1
NM_016640	REFSEQ	41	2.09	0.66	0.317	MRPS30	mitochondrial ribosomal protein S30
NM_014335	REFSEQ	42	2.39	0.76	0.317	EID1	EP300 interacting inhibitor of differentiation 1
NM_181442	REFSEQ	42	3.06	0.97	0.317	ADNP	activity-dependent neuroprotector homeobox
NM_183372	REFSEQ	41	2.33	0.74	0.318	NBPF11	neuroblastoma breakpoint family, member 11
NM_023015	REFSEQ	42	3.22	1.02	0.318	INTS3	integrator complex subunit 3
AF170294	GENBANK	42	18.14	5.77	0.318	PTMAP7	prothymosin, alpha pseudogene 7
NM_000992	REFSEQ	42	10.1	3.21	0.318	RPL29	ribosomal protein L29
NM_014469	REFSEQ	42	3.2	1.02	0.318	RBMXL2	RNA binding motif protein, X-linked-like 2
NM_024519	REFSEQ	42	3.1	0.99	0.318	FAM65A	family with sequence similarity 65, member A
NM_024835	REFSEQ	42	2.09	0.66	0.318	GGNBP2	gametogenetin binding protein 2
NM_003685	REFSEQ	42	2.57	0.82	0.318	KHSRP	KH-type splicing regulatory protein
NM_003684	REFSEQ	41	2.24	0.72	0.319	MKNK1	MAP kinase interacting serine/threonine kinase 1
NM_018383	REFSEQ	42	1.88	0.6	0.319	WDR33	WD repeat domain 33
NM_004544	REFSEQ	42	8.13	2.59	0.319	NDUFA10	NADH dehydrogenase (ubiquinone) 1 alpha subcomplex, 10, 42kDa
NM_016404	REFSEQ	42	5.35	1.71	0.319		hypothetical protein HSPC152
NM_004818	REFSEQ	42	2.5	0.8	0.319	DDX23	DEAD (Asp-Glu-Ala-Asp) box polypeptide 23
NM_032378	REFSEQ	42	4.04	1.29	0.32	EEF1D	eukaryotic translation elongation factor 1 delta (guanine nucleotide exchange protein)
NM_024099	REFSEQ	41	5.96	1.91	0.32	C11orf48	chromosome 11 open reading frame 48
NM_032632	REFSEQ	42	2.54	0.81	0.32	PAPOLA	poly(A) polymerase alpha
NM_001076678	REFSEQ	42	2.79	0.89	0.32	ZNF493	zinc finger protein 493
NM_033296	REFSEQ	42	3.08	0.99	0.321	MRFAP1	Mof4 family associated protein 1
NM_024946	REFSEQ	42	4.43	1.42	0.321		NEFA-interacting nuclear protein NIP30
NM_000981	REFSEQ	42	11.17	3.59	0.321	RPL19	ribosomal protein L19
NM_005520	REFSEQ	42	7.6	2.45	0.322	HNRNPH1	heterogeneous nuclear ribonucleoprotein H1 (H)
NM_004906	REFSEQ	42	4.71	1.52	0.322	WTAP	Wilms tumor 1 associated protein
NM_014868	REFSEQ	42	1.59	0.51	0.322	RNF10	ring finger protein 10
NM_001007559	REFSEQ	41	2.44	0.79	0.322	SS18	synovial sarcoma translocation, chromosome 18
NM_001016	REFSEQ	42	3.17	1.02	0.323	RPS12	ribosomal protein S12
NM_001101	REFSEQ	42	19.54	6.32	0.323	ACTB	actin, beta
NM_001415	REFSEQ	42	3.27	1.06	0.323	EIF2S3	eukaryotic translation initiation factor 2, subunit 3 gamma, 52kDa
NM_001010	REFSEQ	42	11.97	3.87	0.323	RPS6	ribosomal protein S6
NM_001033925	REFSEQ	42	3.05	0.98	0.323	TIAL1	TIA1 cytotoxic granule-associated RNA binding protein-like 1
NM_005969	REFSEQ	41	2.64	0.85	0.323	NAP1L4	nucleosome assembly protein 1-like 4
NM_006856	REFSEQ	41	1.81	0.58	0.323	ATF7	activating transcription factor 7
NM_000629	REFSEQ	41	2.8	0.91	0.323	IFNAR1	interferon (alpha, beta and omega) receptor 1
NM_007051	REFSEQ	42	4.43	1.44	0.324	FAF1	Fas (TNFRSF6) associated factor 1
NM_020357	REFSEQ	42	6.67	2.16	0.324	PCNP	PEST proteolytic signal containing nuclear protein
NM_002383	REFSEQ	41	1.97	0.64	0.324	MAZ	MYC-associated zinc finger protein (purine-binding transcription factor)
NM_004494	REFSEQ	42	1.75	0.57	0.325	HDGF	hepatoma-derived growth factor (high-mobility group protein 1-like)
NM_032309	REFSEQ	42	1.79	0.58	0.326	CHCHD5	coiled-coil-helix-coiled-coil-helix domain containing 5
NM_001082969	REFSEQ	42	2.13	0.69	0.326	C11orf57	chromosome 11 open reading frame 57
NM_001930	REFSEQ	41	2.07	0.67	0.326	DHPS	deoxyhypusine synthase
NM_001037637	REFSEQ	42	9.12	2.98	0.327	BTF3	basic transcription factor 3
NM_006601	REFSEQ	42	2.72	0.89	0.327	PTGES3	prostaglandin E synthase 3 (cytosolic)
NM_002046	REFSEQ	42	22.08	7.23	0.327	GAPDH	glyceraldehyde-3-phosphate dehydrogenase
NM_153202	REFSEQ	42	6.5	2.12	0.327	ADAM33	ADAM metallopeptidase domain 33
NM_152617	REFSEQ	41	2.36	0.77	0.328	RNF168	ring finger protein 168
NM_139199	REFSEQ	41	2.05	0.67	0.328	BRD8	bromodomain containing 8
NM_006524	REFSEQ	42	5.39	1.77	0.328	ZNF138	zinc finger protein 138
NM_001005335	REFSEQ	42	4.8	1.57	0.328	HNRNPL	heterogeneous nuclear ribonucleoprotein L
NM_001080420	REFSEQ	42	2.75	0.9	0.328	SHANK3	SH3 and multiple ankyrin repeat domains 3
NM_002973	REFSEQ	42	8.03	2.64	0.329	ATXN2	ataxin 2
NM_012201	REFSEQ	42	2.94	0.97	0.329	GLG1	golgi apparatus protein 1
NM_001614	REFSEQ	42	21.67	7.12	0.329	ACTG1	actin, gamma 1
NM_012267	REFSEQ	42	3.31	1.09	0.329		hsp70-interacting protein
NM_020855	REFSEQ	42	6.47	2.13	0.329	ZNF492	zinc finger protein 492
NM_013236	REFSEQ	42	4.3	1.42	0.329	ATXN10	ataxin 10
NM_002525	REFSEQ	42	6.88	2.27	0.33	NRD1	nardilysin (N-arginine dibasic convertase)
NM_002794	REFSEQ	42	3.13	1.03	0.33	PSMB2	proteasome (prosome, macropain) subunit, beta type, 2
NM_001023	REFSEQ	42	19.85	6.55	0.33	RPS20	ribosomal protein S20
NM_005796	REFSEQ	42	5.1	1.68	0.33	NUTF2	nuclear transport factor 2
NM_001037277	REFSEQ	42	3.62	1.2	0.331	GGPS1	geranylgeranyl diphosphate synthase 1
ENST00000397577	ENSEMBL	42	3.01	1	0.331	SDHALP1	succinate dehydrogenase complex, subunit A, flavoprotein pseudogene 1
NM_015908	REFSEQ	42	2.22	0.74	0.331		arsenate resistance protein 2
NM_016226	REFSEQ	42	3.38	1.12	0.331	VPS29	vacuolar protein sorting 29 homolog (S. cerevisiae)
NM_020211	REFSEQ	42	4.6	1.52	0.331	RGMA	RGM domain family, member A
NM_004459	REFSEQ	41	2.87	0.95	0.331	BPTF	bromodomain PHD finger transcription factor
NM_001033568	REFSEQ	41	2.7	0.89	0.331	RHOT1	ras homolog gene family, member T1
ENST00000311015	ENSEMBL	42	3.44	1.14	0.331	ZNF738	zinc finger protein 738
AF136176	GENBANK	42	2.71	0.9	0.332	UBE2E4P	ubiquitin-conjugating enzyme E2E 4 pseudogene
NM_017724	REFSEQ	42	2.24	0.74	0.332	LRRFIP2	leucine rich repeat (in FLII) interacting protein 2
NM_005870	REFSEQ	42	3.37	1.12	0.332	SAP18	Sin3A-associated protein, 18kDa
NM_138330	REFSEQ	42	3.8	1.26	0.332	ZNF675	zinc finger protein 675
NM_004689	REFSEQ	41	4.87	1.62	0.333	MTA1	metastasis associated 1
NM_001416	REFSEQ	42	2.06	0.69	0.333	EIF4A1	eukaryotic translation initiation factor 4A, isoform 1
ENST00000344519	ENSEMBL	42	3.22	1.07	0.333	ZNF737	zinc finger protein 737
NM_152705	REFSEQ	42	3.32	1.1	0.333	POLR1D	polymerase (RNA) I polypeptide D, 16kDa
NM_020765	REFSEQ	42	2.62	0.87	0.334	UBR4	ubiquitin protein ligase E3 component n-recognin 4
NM_178558	REFSEQ	42	7.4	2.47	0.334	ZNF680	zinc finger protein 680
NM_004064	REFSEQ	42	2.19	0.73	0.334	CDKN1B	cyclin-dependent kinase inhibitor 1B (p27, Kip1)
NM_006305	REFSEQ	42	6.1	2.04	0.334	ANP32A	acidic (leucine-rich) nuclear phosphoprotein 32 family, member A
NM_024816	REFSEQ	42	2.91	0.97	0.334	RABEP2	rabaptin, RAB GTPase binding effector protein 2
NM_004583	REFSEQ	42	4.46	1.49	0.334	RAB5C	RAB5C, member RAS oncogene family
NM_152906	REFSEQ	42	1.82	0.61	0.334	C22orf25	chromosome 22 open reading frame 25
NM_018064	REFSEQ	42	2.71	0.91	0.335	C6orf166	chromosome 6 open reading frame 166
NM_016630	REFSEQ	42	2.96	0.99	0.335	SPG21	spastic paraplegia 21 (autosomal recessive, Mast syndrome)
NM_005066	REFSEQ	42	6.49	2.18	0.336	SFPQ	splicing factor proline/glutamine-rich (polypyrimidine tract binding protein associated)
NM_031283	REFSEQ	41	2.17	0.73	0.336	TCF7L1	transcription factor 7-like 1 (T-cell specific, HMG-box)
NM_004423	REFSEQ	42	3.23	1.09	0.336	DVL3	dishevelled, dsh homolog 3 (Drosophila)
NM_016091	REFSEQ	42	3.49	1.18	0.337	EIF3EIP	eukaryotic translation initiation factor 3, subunit E interacting protein
NM_000969	REFSEQ	42	8.19	2.77	0.338	RPL5	ribosomal protein L5
NM_139118	REFSEQ	42	12.35	4.18	0.338	YY1AP1	YY1 associated protein 1
NM_012433	REFSEQ	41	4.8	1.62	0.338	SF3B1	splicing factor 3b, subunit 1, 155kDa
NM_170679	REFSEQ	42	6.24	2.11	0.338	SKP1	S-phase kinase-associated protein 1
NM_001663	REFSEQ	42	2.41	0.81	0.338	ARF6	ADP-ribosylation factor 6
NM_020410	REFSEQ	42	2.71	0.91	0.338	ATP13A1	ATPase type 13A1
NM_030818	REFSEQ	42	2.09	0.7	0.338	CCDC130	coiled-coil domain containing 130
NM_015484	REFSEQ	42	2.69	0.91	0.339	SYF2	SYF2 homolog, RNA splicing factor (S. cerevisiae)
NM_030917	REFSEQ	42	3.72	1.26	0.339	FIP1L1	FIP1 like 1 (S. cerevisiae)
NM_014516	REFSEQ	41	1.76	0.6	0.339	CNOT3	CCR4-NOT transcription complex, subunit 3
NM_001015	REFSEQ	42	16.07	5.45	0.339	RPS11	ribosomal protein S11
ENST00000390288	ENSEMBL	42	3.77	1.28	0.339		hypothetical gene LOC96610
NM_004965	REFSEQ	42	3.12	1.06	0.339	HMGN1	high-mobility group nucleosome binding domain 1
NM_000310	REFSEQ	41	2.87	0.97	0.34	PPT1	palmitoyl-protein thioesterase 1 (ceroid-lipofuscinosis, neuronal 1, infantile)
NM_000975	REFSEQ	42	18.01	6.12	0.34	RPL11	ribosomal protein L11
NM_001014433	REFSEQ	42	4.9	1.66	0.34	CUTA	cutA divalent cation tolerance homolog (E. coli)
NM_024292	REFSEQ	42	1.99	0.68	0.34	UBL5	ubiquitin-like 5
NM_016470	REFSEQ	42	2.34	0.79	0.34	C20orf111	chromosome 20 open reading frame 111
NM_001894	REFSEQ	42	8.17	2.78	0.34	CSNK1E	casein kinase 1, epsilon
NM_173638	REFSEQ	41	2.15	0.73	0.341	NBPF15	neuroblastoma breakpoint family, member 15
NM_014607	REFSEQ	42	4.8	1.63	0.341	UBXD2	UBX domain containing 2
NM_004477	REFSEQ	42	5.68	1.94	0.341	FRG1	FSHD region gene 1
NM_032012	REFSEQ	42	2.47	0.84	0.341	C9orf5	chromosome 9 open reading frame 5
NM_004896	REFSEQ	42	7.93	2.71	0.341	VPS26A	vacuolar protein sorting 26 homolog A (S. pombe)
NM_207012	REFSEQ	41	1.85	0.63	0.341	AP3M1	adaptor-related protein complex 3, mu 1 subunit
ENST00000380416	ENSEMBL	42	3.61	1.23	0.342	PMS2L2	postmeiotic segregation increased 2-like 2
NM_000989	REFSEQ	42	12.52	4.28	0.342	RPL30	ribosomal protein L30
NM_003592	REFSEQ	42	2.47	0.85	0.343	CUL1	cullin 1
NM_203506	REFSEQ	41	2.33	0.8	0.343	GRB2	growth factor receptor-bound protein 2
NM_020394	REFSEQ	41	2.1	0.72	0.344	ZNF695	zinc finger protein 695
NM_003794	REFSEQ	42	3.46	1.19	0.344	SNX4	sorting nexin 4
NM_016093	REFSEQ	42	15	5.16	0.344	RPL26L1	ribosomal protein L26-like 1
NM_133446	REFSEQ	41	5.52	1.9	0.344	CTGLF1	centaurin, gamma-like family, member 1
NM_003168	REFSEQ	42	3.96	1.36	0.344	SUPT4H1	suppressor of Ty 4 homolog 1 (S. cerevisiae)
NM_001005362	REFSEQ	42	7.79	2.68	0.344	DNM2	dynamin 2
NM_031218	REFSEQ	42	10.6	3.65	0.344	ZNF93	zinc finger protein 93
NM_148976	REFSEQ	42	2.12	0.73	0.345	PSMA1	proteasome (prosome, macropain) subunit, alpha type, 1
NM_001969	REFSEQ	42	3.76	1.3	0.345	EIF5	eukaryotic translation initiation factor 5
NM_001018108	REFSEQ	42	10.99	3.79	0.345	SERF2	small EDRK-rich factor 2
NM_000967	REFSEQ	42	13.7	4.72	0.345	RPL3	ribosomal protein L3
NM_007209	REFSEQ	42	10.28	3.55	0.346	RPL35	ribosomal protein L35
NM_001156	REFSEQ	42	9.27	3.21	0.346	ANXA7	annexin A7
NM_004663	REFSEQ	42	7.39	2.55	0.346	RAB11A	RAB11A, member RAS oncogene family
NM_006937	REFSEQ	42	9.5	3.29	0.346	SUMO2	SMT3 suppressor of mif two 3 homolog 2 (S. cerevisiae)
NM_024595	REFSEQ	42	3.02	1.05	0.347	C1orf108	chromosome 1 open reading frame 108
NM_017657	REFSEQ	42	2.9	1.01	0.347	AFTPH	aftiphilin
NM_000996	REFSEQ	42	11.77	4.08	0.347	RPL35A	ribosomal protein L35a
NM_004162	REFSEQ	42	6.69	2.32	0.347	RAB5A	RAB5A, member RAS oncogene family
NM_001025	REFSEQ	42	13.08	4.54	0.347	RPS23	ribosomal protein S23
NM_003792	REFSEQ	42	8.81	3.06	0.347	EDF1	endothelial differentiation-related factor 1
BC038293	GENBANK	42	2.8	0.97	0.347	PTENP1	phosphatase and tensin homolog (mutated in multiple advanced cancers 1), pseudogene 1
NM_001494	REFSEQ	42	10.36	3.6	0.347	GDI2	GDP dissociation inhibitor 2
NM_012404	REFSEQ	42	6.72	2.33	0.347	ANP32D	acidic (leucine-rich) nuclear phosphoprotein 32 family, member D
NM_006761	REFSEQ	42	17.19	5.97	0.347	YWHAE	tyrosine 3-monooxygenase/tryptophan 5-monooxygenase activation protein, epsilon polypeptide
NM_004343	REFSEQ	42	20.82	7.23	0.347	CALR	calreticulin
NM_001865	REFSEQ	42	4.11	1.43	0.348	COX7A2	cytochrome c oxidase subunit VIIa polypeptide 2 (liver)
NM_004632	REFSEQ	42	3.23	1.13	0.349	DAP3	death associated protein 3
NM_007214	REFSEQ	42	4.47	1.56	0.349	SEC63	SEC63 homolog (S. cerevisiae)
NM_032630	REFSEQ	41	1.9	0.66	0.349		cyclin-dependent kinase 2-interacting protein
NM_025075	REFSEQ	42	5.15	1.8	0.35	THOC7	THO complex 7 homolog (Drosophila)
NM_003968	REFSEQ	42	3.8	1.33	0.35	UBA3	ubiquitin-like modifier activating enzyme 3
NM_018247	REFSEQ	42	2.7	0.94	0.35	TMEM30A	transmembrane protein 30A
NM_017841	REFSEQ	42	2.14	0.75	0.35	C11orf79	chromosome 11 open reading frame 79
NM_006442	REFSEQ	42	4.91	1.72	0.35	DRAP1	DR1-associated protein 1 (negative cofactor 2 alpha)
NM_013449	REFSEQ	42	2.22	0.78	0.35	BAZ2A	bromodomain adjacent to zinc finger domain, 2A
NM_001417	REFSEQ	42	12.82	4.49	0.35	EIF4B	eukaryotic translation initiation factor 4B
NM_003457	REFSEQ	42	6.74	2.36	0.35	ZNF207	zinc finger protein 207
NM_007002	REFSEQ	42	2.05	0.72	0.35	ADRM1	adhesion regulating molecule 1
NM_001048183	REFSEQ	42	3.77	1.33	0.352	PHACTR4	phosphatase and actin regulator 4
NM_016167	REFSEQ	42	2.14	0.75	0.352	NOL7	nucleolar protein 7, 27kDa
NM_001913	REFSEQ	41	3.48	1.23	0.352	CUX1	cut-like homeobox 1
NM_005827	REFSEQ	42	3.15	1.11	0.352	SLC35B1	solute carrier family 35, member B1
NM_016592	REFSEQ	42	23.2	8.16	0.352	GNAS	GNAS complex locus
NM_001042549	REFSEQ	42	2.48	0.88	0.353	NSL1	NSL1, MIND kinetochore complex component, homolog (S. cerevisiae)
NM_148908	REFSEQ	42	3.16	1.11	0.353	OSBPL9	oxysterol binding protein-like 9
NM_001664	REFSEQ	42	11.86	4.19	0.353	RHOA	ras homolog gene family, member A
NM_003288	REFSEQ	41	1.89	0.67	0.353	TPD52L2	tumor protein D52-like 2
NM_002857	REFSEQ	41	2.41	0.85	0.354	PEX19	peroxisomal biogenesis factor 19
NM_006155	REFSEQ	42	4.22	1.49	0.354	SEPT2	septin 2
NM_005777	REFSEQ	42	3.7	1.31	0.354	RBM6	RNA binding motif protein 6
NM_007359	REFSEQ	41	3.06	1.08	0.354	CASC3	cancer susceptibility candidate 3
NM_032959	REFSEQ	42	4.09	1.45	0.354		DNA directed RNA polymerase II polypeptide J-related
NM_014372	REFSEQ	42	8	2.84	0.355	RNF11	ring finger protein 11
NM_001967	REFSEQ	42	8.65	3.07	0.355	EIF4A2	eukaryotic translation initiation factor 4A, isoform 2
NM_133325	REFSEQ	42	2.64	0.94	0.355	PHF10	PHD finger protein 10
NM_000637	REFSEQ	42	2.16	0.77	0.355	GSR	glutathione reductase
NM_032338	REFSEQ	41	3.65	1.3	0.355	C12orf31	chromosome 12 open reading frame 31
NM_024516	REFSEQ	41	3.4	1.21	0.355	C16orf53	chromosome 16 open reading frame 53
NM_004893	REFSEQ	42	5.38	1.92	0.356	H2AFY	H2A histone family, member Y
NM_003011	REFSEQ	42	3.39	1.21	0.356	SET	SET nuclear oncogene
NM_032258	REFSEQ	42	2.62	0.93	0.356	TBC1D3	TBC1 domain family, member 3
NM_177542	REFSEQ	42	1.85	0.66	0.356	SNRPD2	small nuclear ribonucleoprotein D2 polypeptide 16.5kDa
NM_019026	REFSEQ	42	4.34	1.55	0.357	TMCO1	transmembrane and coiled-coil domains 1
NM_022831	REFSEQ	41	2.14	0.77	0.357	C1orf80	chromosome 1 open reading frame 80
NM_006315	REFSEQ	42	2.7	0.96	0.357	PCGF3	polycomb group ring finger 3
NM_003406	REFSEQ	42	12.48	4.46	0.357	YWHAZ	tyrosine 3-monooxygenase/tryptophan 5-monooxygenase activation protein, zeta polypeptide
NM_177952	REFSEQ	42	2.16	0.77	0.357	PPM1A	protein phosphatase 1A (formerly 2C), magnesium-dependent, alpha isoform
NM_003089	REFSEQ	42	6.11	2.18	0.357	SNRP70	small nuclear ribonucleoprotein 70kDa polypeptide (RNP antigen)
NM_207171	REFSEQ	42	2.53	0.9	0.358	POGZ	pogo transposable element with ZNF domain
NM_080678	REFSEQ	41	1.97	0.7	0.358	UBE2F	ubiquitin-conjugating enzyme E2F (putative)
NM_000671	REFSEQ	41	2.81	1.01	0.358	ADH5	alcohol dehydrogenase 5 (class III), chi polypeptide
NM_002743	REFSEQ	42	3.63	1.3	0.358	PRKCSH	protein kinase C substrate 80K-H
NM_004436	REFSEQ	42	6.14	2.2	0.359	ENSA	endosulfine alpha
NM_030939	REFSEQ	42	8.92	3.2	0.359	C6orf62	chromosome 6 open reading frame 62
NM_003079	REFSEQ	42	4.26	1.53	0.359	SMARCE1	SWI/SNF related, matrix associated, actin dependent regulator of chromatin, subfamily e, member 1
NM_006563	REFSEQ	42	2.15	0.77	0.359	KLF1	Kruppel-like factor 1 (erythroid)
NM_003754	REFSEQ	42	5.99	2.16	0.36	EIF3F	eukaryotic translation initiation factor 3, subunit F
NM_016594	REFSEQ	42	2.37	0.85	0.36	FKBP11	FK506 binding protein 11, 19 kDa
NM_015629	REFSEQ	41	1.86	0.67	0.36	PRPF31	PRP31 pre-mRNA processing factor 31 homolog (S. cerevisiae)
NM_001032391	REFSEQ	42	2.04	0.73	0.36	LCMT1	leucine carboxyl methyltransferase 1
NM_015172	REFSEQ	42	6.46	2.33	0.361	BAT2D1	BAT2 domain containing 1
NM_001079685	REFSEQ	41	2.31	0.83	0.361	KIAA1191	KIAA1191
NM_012286	REFSEQ	41	6.66	2.41	0.361	MORF4L2	mortality factor 4 like 2
NM_006292	REFSEQ	41	1.74	0.63	0.361	TSG101	tumor susceptibility gene 101
NM_022739	REFSEQ	42	2.66	0.96	0.361	SMURF2	SMAD specific E3 ubiquitin protein ligase 2
NM_052925	REFSEQ	42	8.27	2.99	0.361	LENG8	leukocyte receptor cluster (LRC) member 8
AF379636	GENBANK	42	22.99	8.29	0.361	KIAA1245	KIAA1245
NM_004559	REFSEQ	42	22.43	8.11	0.362	YBX1	Y box binding protein 1
NM_174889	REFSEQ	41	1.91	0.69	0.362	NDUFAF2	NADH dehydrogenase (ubiquinone) 1 alpha subcomplex, assembly factor 2
NM_003093	REFSEQ	42	2.41	0.87	0.362	SNRPC	small nuclear ribonucleoprotein polypeptide C
NM_006136	REFSEQ	42	5.91	2.14	0.362	CAPZA2	capping protein (actin filament) muscle Z-line, alpha 2
NM_032704	REFSEQ	42	16.36	5.92	0.362	TUBA1C	tubulin, alpha 1c
NM_001487	REFSEQ	41	2.64	0.96	0.362	BLOC1S1	biogenesis of lysosome-related organelles complex-1, subunit 1
NM_007262	REFSEQ	42	6.5	2.36	0.363	PARK7	Parkinson disease (autosomal recessive, early onset) 7
NM_194247	REFSEQ	42	15.96	5.8	0.363	HNRNPA3	heterogeneous nuclear ribonucleoprotein A3
NM_201265	REFSEQ	41	6.05	2.19	0.363	UBL7	ubiquitin-like 7 (bone marrow stromal cell-derived)
NM_003021	REFSEQ	42	3.1	1.12	0.363	SGTA	small glutamine-rich tetratricopeptide repeat (TPR)-containing, alpha
NM_184234	REFSEQ	42	4.6	1.67	0.363	RBM39	RNA binding motif protein 39
NM_001012957	REFSEQ	41	3.13	1.14	0.364	DISC1	disrupted in schizophrenia 1
NM_152862	REFSEQ	42	20.21	7.35	0.364	ARPC2	actin related protein 2/3 complex, subunit 2, 34kDa
NM_005004	REFSEQ	41	2.36	0.86	0.364	NDUFB8	NADH dehydrogenase (ubiquinone) 1 beta subcomplex, 8, 19kDa
NM_001037533	REFSEQ	42	3.5	1.28	0.365	GON4L	gon-4-like (C. elegans)
NM_016063	REFSEQ	42	3.75	1.37	0.365	HDDC2	HD domain containing 2
NM_005324	REFSEQ	42	13.47	4.92	0.365	H3F3B	H3 histone, family 3B (H3.3B)
NM_033468	REFSEQ	41	2.77	1.01	0.365	ZNF257	zinc finger protein 257
NM_016221	REFSEQ	42	3.46	1.27	0.366	DCTN4	dynactin 4 (p62)
NM_014892	REFSEQ	42	4.5	1.65	0.366	RBM16	RNA binding motif protein 16
NM_007263	REFSEQ	42	4.27	1.56	0.366	COPE	coatomer protein complex, subunit epsilon
NM_018067	REFSEQ	42	5.23	1.92	0.367	MAP7D1	MAP7 domain containing 1
NM_016275	REFSEQ	42	3.01	1.11	0.367		selenoprotein T
NM_022130	REFSEQ	42	4.57	1.68	0.367	GOLPH3	golgi phosphoprotein 3 (coat-protein)
NM_138408	REFSEQ	42	2.8	1.03	0.367	GTF3C6	general transcription factor IIIC, polypeptide 6, alpha 35kDa
NM_007355	REFSEQ	42	6.69	2.46	0.367	HSP90AB1	heat shock protein 90kDa alpha (cytosolic), class B member 1
NM_001009924	REFSEQ	42	3.69	1.35	0.367	C20orf30	chromosome 20 open reading frame 30
NM_101395	REFSEQ	42	3.82	1.4	0.367	DYRK1A	dual-specificity tyrosine-(Y)-phosphorylation regulated kinase 1A
NM_022756	REFSEQ	42	3.51	1.29	0.368	C1orf149	chromosome 1 open reading frame 149
NM_006402	REFSEQ	41	1.98	0.73	0.369	HBXIP	hepatitis B virus x interacting protein
NM_003709	REFSEQ	42	2.48	0.92	0.369	KLF7	Kruppel-like factor 7 (ubiquitous)
NM_001731	REFSEQ	41	2.44	0.9	0.369	BTG1	B-cell translocation gene 1, anti-proliferative
NM_022744	REFSEQ	41	2.11	0.78	0.369	C16orf58	chromosome 16 open reading frame 58
NM_013234	REFSEQ	41	2.33	0.86	0.369	EIF3K	eukaryotic translation initiation factor 3, subunit K
NM_012394	REFSEQ	42	3.63	1.34	0.37	PFDN2	prefoldin subunit 2
NM_001014	REFSEQ	42	17.49	6.47	0.37	RPS10	ribosomal protein S10
NM_139315	REFSEQ	41	1.89	0.7	0.37	TAF6	TAF6 RNA polymerase II, TATA box binding protein (TBP)-associated factor, 80kDa
NM_004990	REFSEQ	42	1.85	0.68	0.37	MARS	methionyl-tRNA synthetase
NM_014239	REFSEQ	41	1.86	0.69	0.37	EIF2B2	eukaryotic translation initiation factor 2B, subunit 2 beta, 39kDa
NM_148955	REFSEQ	41	2	0.74	0.37	SNX1	sorting nexin 1
NM_032476	REFSEQ	41	7.96	2.95	0.37	MRPS6	mitochondrial ribosomal protein S6
NM_003133	REFSEQ	42	4.43	1.64	0.371	SRP9	signal recognition particle 9kDa
NM_138730	REFSEQ	42	2.93	1.09	0.371	HMGN3	high mobility group nucleosomal binding domain 3
NM_006156	REFSEQ	42	7.25	2.69	0.371	NEDD8	neural precursor cell expressed, developmentally down-regulated 8
NM_002811	REFSEQ	42	2.06	0.76	0.371	PSMD7	proteasome (prosome, macropain) 26S subunit, non-ATPase, 7
AK125832	GENBANK	42	6.99	2.6	0.372		hypothetical protein FLJ11822
NM_000991	REFSEQ	42	17.97	6.7	0.372	RPL28	ribosomal protein L28
NM_015168	REFSEQ	42	2.38	0.89	0.372	ZC3H4	zinc finger CCCH-type containing 4
NM_005803	REFSEQ	42	3.15	1.17	0.372	FLOT1	flotillin 1
NM_198242	REFSEQ	41	2.07	0.77	0.373	EIF4G1	eukaryotic translation initiation factor 4 gamma, 1
NM_003795	REFSEQ	42	6.76	2.52	0.373	SNX3	sorting nexin 3
NM_006833	REFSEQ	42	1.99	0.74	0.373	COPS6	COP9 constitutive photomorphogenic homolog subunit 6 (Arabidopsis)
NM_001101802	REFSEQ	42	2.68	1	0.373	PHF21A	PHD finger protein 21A
NM_000545	REFSEQ	41	2.27	0.85	0.373	HNF1A	HNF1 homeobox A
NM_198941	REFSEQ	42	3.7	1.38	0.373	SERINC3	serine incorporator 3
NM_015383	REFSEQ	42	19.13	7.15	0.374	NBPF14	neuroblastoma breakpoint family, member 14
NM_004552	REFSEQ	42	3.98	1.49	0.374	NDUFS5	NADH dehydrogenase (ubiquinone) Fe-S protein 5, 15kDa (NADH-coenzyme Q reductase)
NM_001011	REFSEQ	42	13.45	5.03	0.374	RPS7	ribosomal protein S7
NM_002880	REFSEQ	42	2.89	1.08	0.374	RAF1	v-raf-1 murine leukemia viral oncogene homolog 1
NM_006407	REFSEQ	42	3.66	1.37	0.374	ARL6IP5	ADP-ribosylation-like factor 6 interacting protein 5
NM_032313	REFSEQ	41	1.93	0.72	0.374	C4orf14	chromosome 4 open reading frame 14
NM_021999	REFSEQ	42	19.77	7.39	0.374	ITM2B	integral membrane protein 2B
NM_016400	REFSEQ	42	3.44	1.29	0.374		Huntingtin interacting protein K
NM_016407	REFSEQ	42	3.53	1.32	0.374	C20orf43	chromosome 20 open reading frame 43
NM_003782	REFSEQ	42	3.99	1.49	0.374	B3GALT4	UDP-Gal:betaGlcNAc beta 1,3-galactosyltransferase, polypeptide 4
NM_004872	REFSEQ	42	4.76	1.78	0.375	TMEM59	transmembrane protein 59
NM_003624	REFSEQ	42	5.15	1.93	0.375	RANBP3	RAN binding protein 3
NM_198969	REFSEQ	42	10.58	3.97	0.375	AES	amino-terminal enhancer of split
NM_147148	REFSEQ	42	3.43	1.29	0.376	GSTM4	glutathione S-transferase M4
NM_001098620	REFSEQ	42	13.02	4.9	0.376	PCBP2	poly(rC) binding protein 2
NM_013293	REFSEQ	42	4.08	1.54	0.377		transformer-2 alpha
NM_139207	REFSEQ	41	12.42	4.68	0.377	NAP1L1	nucleosome assembly protein 1-like 1
NM_015380	REFSEQ	41	2.37	0.89	0.377	SAMM50	sorting and assembly machinery component 50 homolog (S. cerevisiae)
NM_201274	REFSEQ	42	3.4	1.28	0.378		myosin phosphatase-Rho interacting protein
NM_003200	REFSEQ	41	2.07	0.78	0.378	TCF3	transcription factor 3 (E2A immunoglobulin enhancer binding factors E12/E47)
NM_013411	REFSEQ	42	9.92	3.76	0.379	AK2	adenylate kinase 2
NM_005843	REFSEQ	42	3.91	1.48	0.379	STAM2	signal transducing adaptor molecule (SH3 domain and ITAM motif) 2
NM_015975	REFSEQ	41	2.79	1.06	0.379	TAF9B	TAF9B RNA polymerase II, TATA box binding protein (TBP)-associated factor, 31kDa
NM_016281	REFSEQ	42	3.04	1.16	0.379	TAOK3	TAO kinase 3
NM_014287	REFSEQ	42	7.84	2.97	0.379	NOMO1	NODAL modulator 1
NM_016199	REFSEQ	42	3.9	1.48	0.379	LSM7	LSM7 homolog, U6 small nuclear RNA associated (S. cerevisiae)
NM_201647	REFSEQ	42	2	0.76	0.38	STAMBP	STAM binding protein
NM_012403	REFSEQ	41	3.88	1.47	0.38	ANP32C	acidic (leucine-rich) nuclear phosphoprotein 32 family, member C
NM_016107	REFSEQ	42	3.4	1.29	0.38	ZFR	zinc finger RNA binding protein
NM_006703	REFSEQ	42	2.69	1.02	0.38	NUDT3	nudix (nucleoside diphosphate linked moiety X)-type motif 3
NM_014623	REFSEQ	41	1.73	0.66	0.38	MEA1	male-enhanced antigen 1
NM_002717	REFSEQ	42	3.49	1.33	0.38	PPP2R2A	protein phosphatase 2 (formerly 2A), regulatory subunit B, alpha isoform
NM_016099	REFSEQ	42	5.87	2.23	0.38	GOLGA7	golgi autoantigen, golgin subfamily a, 7
NM_153201	REFSEQ	42	13.6	5.16	0.38	HSPA8	heat shock 70kDa protein 8
NM_004218	REFSEQ	42	3.83	1.46	0.38	RAB11B	RAB11B, member RAS oncogene family
NM_005354	REFSEQ	42	2.66	1.01	0.38	JUND	jun D proto-oncogene
NM_004930	REFSEQ	42	12.44	4.74	0.381	CAPZB	capping protein (actin filament) muscle Z-line, beta
NM_006325	REFSEQ	42	3.84	1.46	0.381	RAN	RAN, member RAS oncogene family
NM_144604	REFSEQ	42	2.4	0.91	0.381	ZC3H18	zinc finger CCCH-type containing 18
NM_000984	REFSEQ	42	12.44	4.74	0.381	RPL23A	ribosomal protein L23a
NM_025189	REFSEQ	42	3.2	1.22	0.381	ZNF430	zinc finger protein 430
BC104197	GENBANK	42	19.3	7.38	0.382	TMSL2	thymosin-like 2
NM_015491	REFSEQ	41	5.51	2.1	0.382	SFRS18	splicing factor, arginine/serine-rich 18
NM_173517	REFSEQ	42	2.28	0.87	0.382	VKORC1L1	vitamin K epoxide reductase complex, subunit 1-like 1
NM_021109	REFSEQ	42	19.36	7.4	0.382	TMSB4X	thymosin beta 4, X-linked
NM_001273	REFSEQ	41	1.79	0.68	0.382	CHD4	chromodomain helicase DNA binding protein 4
NM_139062	REFSEQ	42	4.66	1.78	0.382	CSNK1D	casein kinase 1, delta
NM_198480	REFSEQ	42	6.79	2.6	0.382	ZNF615	zinc finger protein 615
BC112282	GENBANK	42	19.35	7.38	0.382	TMSL6	thymosin-like 6 (pseudogene)
NM_182961	REFSEQ	41	2.44	0.94	0.383	SYNE1	spectrin repeat containing, nuclear envelope 1
NM_002032	REFSEQ	42	20.44	7.83	0.383	FTH1	ferritin, heavy polypeptide 1
NM_000968	REFSEQ	42	4.12	1.58	0.383	RPL4	ribosomal protein L4
NM_005652	REFSEQ	42	2.81	1.07	0.383	TERF2	telomeric repeat binding factor 2
NM_019108	REFSEQ	42	3.09	1.19	0.383	C19orf61	chromosome 19 open reading frame 61
NM_001020	REFSEQ	42	9.88	3.78	0.383	RPS16	ribosomal protein S16
NM_183049	REFSEQ	42	19.29	7.39	0.383	TMSL3	thymosin-like 3
BC090885	GENBANK	42	19.25	7.37	0.383	TMSL1	thymosin-like 1 (pseudogene)
NM_005273	REFSEQ	42	5.81	2.23	0.384	GNB2	guanine nucleotide binding protein (G protein), beta polypeptide 2
NM_005507	REFSEQ	42	21.6	8.29	0.384	CFL1	cofilin 1 (non-muscle)
NM_022461	REFSEQ	42	3.32	1.28	0.385	AZI2	5-azacytidine induced 2
NM_004309	REFSEQ	42	3.5	1.35	0.385	ARHGDIA	Rho GDP dissociation inhibitor (GDI) alpha
NM_178435	REFSEQ	42	5.73	2.21	0.386	LCE3E	late cornified envelope 3E
NM_022488	REFSEQ	42	2.83	1.09	0.386	ATG3	ATG3 autophagy related 3 homolog (S. cerevisiae)
NM_001006	REFSEQ	42	14.08	5.43	0.386	RPS3A	ribosomal protein S3A
NM_024098	REFSEQ	41	2.28	0.88	0.386	CCDC86	coiled-coil domain containing 86
NM_058243	REFSEQ	42	8.39	3.24	0.386	BRD4	bromodomain containing 4
NM_017896	REFSEQ	42	2.7	1.05	0.386	C20orf11	chromosome 20 open reading frame 11
NM_004781	REFSEQ	42	10.53	4.07	0.387	VAMP3	vesicle-associated membrane protein 3 (cellubrevin)
NM_001402	REFSEQ	42	20.48	7.93	0.387	EEF1A1	eukaryotic translation elongation factor 1 alpha 1
NM_001009186	REFSEQ	42	2.95	1.14	0.387	CCT6A	chaperonin containing TCP1, subunit 6A (zeta 1)
NM_014042	REFSEQ	42	10.89	4.22	0.387	C11orf51	chromosome 11 open reading frame 51
NM_002582	REFSEQ	41	1.92	0.74	0.387	PARN	poly(A)-specific ribonuclease (deadenylation nuclease)
NM_005861	REFSEQ	42	2.77	1.07	0.387	STUB1	STIP1 homology and U-box containing protein 1
NM_033081	REFSEQ	42	2.25	0.87	0.387	DIDO1	death inducer-obliterator 1
NM_000848	REFSEQ	42	7.62	2.96	0.388	GSTM2	glutathione S-transferase M2 (muscle)
NM_033114	REFSEQ	42	5.07	1.97	0.388	ZCRB1	zinc finger CCHC-type and RNA binding motif 1
NM_014230	REFSEQ	41	2.15	0.84	0.388	SRP68	signal recognition particle 68kDa
NM_032353	REFSEQ	41	2.22	0.86	0.388	VPS25	vacuolar protein sorting 25 homolog (S. cerevisiae)
NM_015503	REFSEQ	41	2.11	0.82	0.389	SH2B1	SH2B adaptor protein 1
NM_013397	REFSEQ	42	6.91	2.69	0.39	PRICKLE4	prickle homolog 4 (Drosophila)
NM_001006617	REFSEQ	42	3.7	1.45	0.39	MAPKAP1	mitogen-activated protein kinase associated protein 1
M30627	GENBANK	42	16.28	6.35	0.39	HSP90AA2	heat shock protein 90kDa alpha (cytosolic), class A member 2
NM_005548	REFSEQ	42	2.95	1.15	0.39	KARS	lysyl-tRNA synthetase
NM_207013	REFSEQ	42	3.76	1.47	0.39	TCEB2	transcription elongation factor B (SIII), polypeptide 2 (18kDa, elongin B)
NM_003569	REFSEQ	41	2.74	1.07	0.391	STX7	syntaxin 7
NM_001667	REFSEQ	42	4.38	1.71	0.391	ARL2	ADP-ribosylation factor-like 2
NM_014972	REFSEQ	42	6.47	2.53	0.391	TCF25	transcription factor 25 (basic helix-loop-helix)
NM_032828	REFSEQ	41	2.55	1	0.391	ZNF587	zinc finger protein 587
NM_005998	REFSEQ	42	3.07	1.21	0.392	CCT3	chaperonin containing TCP1, subunit 3 (gamma)
NM_003973	REFSEQ	42	11.61	4.55	0.392	RPL14	ribosomal protein L14
NM_007096	REFSEQ	42	6.96	2.73	0.392	CLTA	clathrin, light chain (Lca)
NM_005113	REFSEQ	41	2.02	0.79	0.392	GOLGA5	golgi autoantigen, golgin subfamily a, 5
NM_020154	REFSEQ	42	4.19	1.64	0.392	C15orf24	chromosome 15 open reading frame 24
NM_017797	REFSEQ	42	3.11	1.22	0.392	BTBD2	BTB (POZ) domain containing 2
NM_020719	REFSEQ	42	2.31	0.91	0.392	PRR12	proline rich 12
NM_022551	REFSEQ	42	5.41	2.12	0.392	RPS18	ribosomal protein S18
NM_001042678	REFSEQ	42	5.95	2.34	0.393	RHOC	ras homolog gene family, member C
NM_016118	REFSEQ	41	2.22	0.87	0.393	NUB1	negative regulator of ubiquitin-like proteins 1
NM_006285	REFSEQ	41	2.4	0.94	0.393	TESK1	testis-specific kinase 1
NM_017670	REFSEQ	42	4.57	1.79	0.393	OTUB1	OTU domain, ubiquitin aldehyde binding 1
NM_001013	REFSEQ	42	8.63	3.4	0.393	RPS9	ribosomal protein S9
NM_025160	REFSEQ	41	2.62	1.03	0.394	WDR26	WD repeat domain 26
NM_004846	REFSEQ	42	6.79	2.68	0.394	EIF4E2	eukaryotic translation initiation factor 4E family member 2
NM_000661	REFSEQ	42	3.59	1.41	0.394	RPL9	ribosomal protein L9
BC028580	GENBANK	42	2.07	0.82	0.394		PIP5K1A pseudogene
NM_015932	REFSEQ	42	4.37	1.72	0.394	POMP	proteasome maturation protein
NM_002815	REFSEQ	42	1.78	0.7	0.394	PSMD11	proteasome (prosome, macropain) 26S subunit, non-ATPase, 11
NM_001079841	REFSEQ	42	5.97	2.36	0.395	OCIAD1	OCIA domain containing 1
NM_173614	REFSEQ	42	8.65	3.41	0.395	NOMO2	NODAL modulator 2
NM_000937	REFSEQ	41	2	0.79	0.395	POLR2A	polymerase (RNA) II (DNA directed) polypeptide A, 220kDa
NM_002714	REFSEQ	42	3.04	1.2	0.395	PPP1R10	protein phosphatase 1, regulatory (inhibitor) subunit 10
NM_007099	REFSEQ	42	3.05	1.21	0.396	ACP1	acid phosphatase 1, soluble
NM_198537	REFSEQ	42	2.17	0.86	0.396		FLJ44968 protein
NM_000983	REFSEQ	42	3.92	1.56	0.397	RPL22	ribosomal protein L22
NM_001099285	REFSEQ	42	12.22	4.85	0.397	PTMA	prothymosin, alpha
NM_016127	REFSEQ	41	4.75	1.89	0.397	TMEM66	transmembrane protein 66
NM_002715	REFSEQ	42	5.56	2.21	0.398	PPP2CA	protein phosphatase 2 (formerly 2A), catalytic subunit, alpha isoform
NM_003580	REFSEQ	41	2.11	0.84	0.398	NSMAF	neutral sphingomyelinase (N-SMase) activation associated factor
NM_206873	REFSEQ	42	4.19	1.67	0.398	PPP1CA	protein phosphatase 1, catalytic subunit, alpha isoform
NM_001177	REFSEQ	42	3.29	1.31	0.398	ARL1	ADP-ribosylation factor-like 1
NM_005719	REFSEQ	42	7.79	3.1	0.398	ARPC3	actin related protein 2/3 complex, subunit 3, 21kDa
NM_015965	REFSEQ	42	2.15	0.86	0.398	NDUFA13	NADH dehydrogenase (ubiquinone) 1 alpha subcomplex, 13
NM_001008	REFSEQ	41	3	1.19	0.398	RPS4Y1	ribosomal protein S4, Y-linked 1
NM_020186	REFSEQ	41	2.82	1.12	0.399	ACN9	ACN9 homolog (S. cerevisiae)
NM_006819	REFSEQ	42	3.12	1.25	0.399	STIP1	stress-induced-phosphoprotein 1 (Hsp70/Hsp90-organizing protein)
NM_015044	REFSEQ	41	2.4	0.96	0.399	GGA2	golgi associated, gamma adaptin ear containing, ARF binding protein 2
NM_007317	REFSEQ	41	1.86	0.74	0.399	KIF22	kinesin family member 22
NM_006445	REFSEQ	42	2.27	0.9	0.399	PRPF8	PRP8 pre-mRNA processing factor 8 homolog (S. cerevisiae)
NM_005243	REFSEQ	42	7.58	3.02	0.399	EWSR1	Ewing sarcoma breakpoint region 1
NM_024077	REFSEQ	42	2.5	1	0.399	SECISBP2	SECIS binding protein 2
NM_014612	REFSEQ	42	2.72	1.09	0.4	FAM120A	family with sequence similarity 120A
NM_021239	REFSEQ	42	5.72	2.28	0.4	RBM25	RNA binding motif protein 25
NM_007153	REFSEQ	42	6.87	2.75	0.4	ZNF208	zinc finger protein 208
NM_006015	REFSEQ	42	1.84	0.74	0.401	ARID1A	AT rich interactive domain 1A (SWI-like)
NM_181575	REFSEQ	42	2.63	1.06	0.401	AUP1	ancient ubiquitous protein 1
NM_003418	REFSEQ	42	5.18	2.08	0.401	CNBP	CCHC-type zinc finger, nucleic acid binding protein
NM_152912	REFSEQ	41	3.05	1.22	0.401	MTIF3	mitochondrial translational initiation factor 3
NM_001961	REFSEQ	42	10.52	4.22	0.401	EEF2	eukaryotic translation elongation factor 2
NM_002745	REFSEQ	42	2.57	1.03	0.401	MAPK1	mitogen-activated protein kinase 1
NM_002492	REFSEQ	42	2.86	1.15	0.402	NDUFB5	NADH dehydrogenase (ubiquinone) 1 beta subcomplex, 5, 16kDa
NM_014463	REFSEQ	42	6.88	2.77	0.402	LSM3	LSM3 homolog, U6 small nuclear RNA associated (S. cerevisiae)
NM_003704	REFSEQ	42	2.27	0.91	0.402	C4orf8	chromosome 4 open reading frame 8
NM_031453	REFSEQ	42	4.62	1.86	0.402	FAM107B	family with sequence similarity 107, member B
NM_001007	REFSEQ	42	14	5.64	0.403	RPS4X	ribosomal protein S4, X-linked
NM_002952	REFSEQ	42	13.41	5.41	0.403	RPS2	ribosomal protein S2
NM_000998	REFSEQ	42	8.88	3.59	0.404	RPL37A	ribosomal protein L37a
NM_016139	REFSEQ	42	2.27	0.92	0.404	CHCHD2	coiled-coil-helix-coiled-coil-helix domain containing 2
NM_024718	REFSEQ	41	2.24	0.91	0.404	C9orf86	chromosome 9 open reading frame 86
NM_005109	REFSEQ	42	2.35	0.95	0.405	OXSR1	oxidative-stress responsive 1
NM_004730	REFSEQ	42	2.17	0.88	0.405	ETF1	eukaryotic translation termination factor 1
NM_001655	REFSEQ	42	2.65	1.07	0.405	ARCN1	archain 1
NM_001028	REFSEQ	42	8.33	3.38	0.405	RPS25	ribosomal protein S25
NM_139132	REFSEQ	42	3.1	1.25	0.405	NUP98	nucleoporin 98kDa
NM_005171	REFSEQ	42	2.97	1.2	0.405	ATF1	activating transcription factor 1
NM_002094	REFSEQ	42	6.13	2.48	0.405	GSPT1	G1 to S phase transition 1
NM_000484	REFSEQ	42	21.37	8.66	0.405	APP	amyloid beta (A4) precursor protein (peptidase nexin-II, Alzheimer disease)
NM_152312	REFSEQ	42	3.1	1.26	0.406	GYLTL1B	glycosyltransferase-like 1B
NM_006804	REFSEQ	42	1.92	0.78	0.406	STARD3	StAR-related lipid transfer (START) domain containing 3
NM_001031	REFSEQ	42	12.6	5.11	0.406	RPS28	ribosomal protein S28
NM_004637	REFSEQ	42	13.26	5.39	0.407	RAB7A	RAB7A, member RAS oncogene family
NM_003375	REFSEQ	42	3.64	1.48	0.407	VDAC2	voltage-dependent anion channel 2
NM_001355	REFSEQ	42	4.37	1.78	0.407	DDT	D-dopachrome tautomerase
NM_016053	REFSEQ	42	2.27	0.93	0.408	CCDC53	coiled-coil domain containing 53
NM_006134	REFSEQ	41	2.22	0.91	0.408	TMEM50B	transmembrane protein 50B
NM_001001486	REFSEQ	42	1.86	0.76	0.409	ATP2C1	ATPase, Ca++ transporting, type 2C, member 1
NM_017503	REFSEQ	42	2.81	1.15	0.409	SURF2	surfeit 2
NM_014188	REFSEQ	42	3	1.23	0.41	SSU72	SSU72 RNA polymerase II CTD phosphatase homolog (S. cerevisiae)
NM_032574	REFSEQ	42	3.85	1.58	0.41	DPY30	dpy-30 homolog (C. elegans)
NM_015702	REFSEQ	41	1.96	0.8	0.41	C2orf25	chromosome 2 open reading frame 25
NM_000986	REFSEQ	42	11.11	4.55	0.41	RPL24	ribosomal protein L24
NM_001662	REFSEQ	42	1.9	0.78	0.41	ARF5	ADP-ribosylation factor 5
NM_017745	REFSEQ	42	2.7	1.11	0.41	BCOR	BCL6 co-repressor
NM_004888	REFSEQ	42	3.87	1.59	0.41	ATP6V1G1	ATPase, H+ transporting, lysosomal 13kDa, V1 subunit G1
NM_001984	REFSEQ	42	5.22	2.14	0.41	ESD	esterase D/formylglutathione hydrolase
NM_030790	REFSEQ	42	2.49	1.02	0.41	ITFG1	integrin alpha FG-GAP repeat containing 1
NM_001280	REFSEQ	42	5.31	2.18	0.41	CIRBP	cold inducible RNA binding protein
NM_012325	REFSEQ	41	3.15	1.29	0.41	MAPRE1	microtubule-associated protein, RP/EB family, member 1
NM_199290	REFSEQ	41	10.05	4.12	0.41	NACA2	nascent polypeptide-associated complex alpha subunit 2
NM_199189	REFSEQ	41	12.41	5.11	0.411	MATR3	matrin 3
NM_001039465	REFSEQ	42	10.54	4.33	0.411	SFRS5	splicing factor, arginine/serine-rich 5
NM_015311	REFSEQ	42	3.62	1.49	0.412	OBSL1	obscurin-like 1
NM_014190	REFSEQ	41	2.98	1.23	0.412	ADD1	adducin 1 (alpha)
NM_006164	REFSEQ	41	4.24	1.75	0.413	NFE2L2	nuclear factor (erythroid-derived 2)-like 2
NM_145903	REFSEQ	42	4.61	1.9	0.413	HMGA1	high mobility group AT-hook 1
NM_004040	REFSEQ	42	6.21	2.57	0.414	RHOB	ras homolog gene family, member B
NM_138615	REFSEQ	42	3.34	1.38	0.414	DHX30	DEAH (Asp-Glu-Ala-His) box polypeptide 30
NM_022913	REFSEQ	42	6.91	2.86	0.414	GPBP1	GC-rich promoter binding protein 1
NM_015659	REFSEQ	42	9.41	3.89	0.414	RSL1D1	ribosomal L1 domain containing 1
NM_000980	REFSEQ	42	11.86	4.91	0.414	RPL18A	ribosomal protein L18a
NM_016308	REFSEQ	41	4.14	1.72	0.415	CMPK1	cytidine monophosphate (UMP-CMP) kinase 1, cytosolic
NM_004607	REFSEQ	41	2.12	0.88	0.415	TBCA	tubulin folding cofactor A
NM_002804	REFSEQ	42	2.41	1	0.415	PSMC3	proteasome (prosome, macropain) 26S subunit, ATPase, 3
NM_003295	REFSEQ	42	19.03	7.9	0.415	TPT1	tumor protein, translationally-controlled 1
NM_006888	REFSEQ	42	19.07	7.92	0.415	CALM1	calmodulin 1 (phosphorylase kinase, delta)
NM_015609	REFSEQ	42	2.83	1.18	0.416	C1orf144	chromosome 1 open reading frame 144
NM_015317	REFSEQ	42	5.44	2.27	0.416	PUM2	pumilio homolog 2 (Drosophila)
NM_018368	REFSEQ	42	4.37	1.82	0.416	LMBRD1	LMBR1 domain containing 1
NM_002568	REFSEQ	42	21.21	8.82	0.416	PABPC1	poly(A) binding protein, cytoplasmic 1
NM_016567	REFSEQ	42	3.25	1.35	0.416	BCCIP	BRCA2 and CDKN1A interacting protein
NM_145273	REFSEQ	42	3.37	1.4	0.416	CD300LG	CD300 molecule-like family member g
NM_016170	REFSEQ	42	2.89	1.21	0.417	TLX2	T-cell leukemia homeobox 2
NM_001008660	REFSEQ	42	4.89	2.04	0.417	PICALM	phosphatidylinositol binding clathrin assembly protein
NM_001083601	REFSEQ	42	3.68	1.53	0.417		hypothetical protein FLJ14154
NM_001102421	REFSEQ	42	5.4	2.26	0.418	ZFAND5	zinc finger, AN1-type domain 5
NM_002746	REFSEQ	42	4.22	1.77	0.418	MAPK3	mitogen-activated protein kinase 3
NM_014071	REFSEQ	41	3.03	1.26	0.418	NCOA6	nuclear receptor coactivator 6
NM_199203	REFSEQ	42	14.28	5.97	0.418	TMEM189-UBE2V1	TMEM189-UBE2V1
NM_012290	REFSEQ	42	4.19	1.75	0.419	TLK1	tousled-like kinase 1
NM_014814	REFSEQ	42	2.88	1.21	0.419	PSMD6	proteasome (prosome, macropain) 26S subunit, non-ATPase, 6
NM_000995	REFSEQ	42	9.91	4.15	0.419	RPL34	ribosomal protein L34
NM_001081491	REFSEQ	42	2.33	0.98	0.419	NXF1	nuclear RNA export factor 1
NM_016292	REFSEQ	42	2.74	1.15	0.42	TRAP1	TNF receptor-associated protein 1
NM_001018	REFSEQ	42	6.11	2.57	0.42	RPS15	ribosomal protein S15
NM_001031684	REFSEQ	42	4.17	1.76	0.421	SFRS7	splicing factor, arginine/serine-rich 7, 35kDa
NM_020194	REFSEQ	42	5.38	2.27	0.421	C2orf33	chromosome 2 open reading frame 33
NM_012161	REFSEQ	42	3.44	1.45	0.421	FBXL5	F-box and leucine-rich repeat protein 5
NM_015852	REFSEQ	42	5.74	2.42	0.421	ZNF117	zinc finger protein 117
NM_003134	REFSEQ	42	19.99	8.42	0.421	SRP14	signal recognition particle 14kDa (homologous Alu RNA binding protein)
NM_006842	REFSEQ	42	8.3	3.49	0.421	SF3B2	splicing factor 3b, subunit 2, 145kDa
NM_014774	REFSEQ	42	4.73	2	0.422	KIAA0494	KIAA0494
NM_015093	REFSEQ	42	2.93	1.24	0.422	MAP3K7IP2	mitogen-activated protein kinase kinase kinase 7 interacting protein 2
NM_032842	REFSEQ	42	1.88	0.79	0.422	TMEM209	transmembrane protein 209
NM_002764	REFSEQ	41	2.65	1.12	0.422	PRPS1	phosphoribosyl pyrophosphate synthetase 1
NM_001005	REFSEQ	42	8.7	3.67	0.422	RPS3	ribosomal protein S3
NM_003743	REFSEQ	42	4.3	1.81	0.422	NCOA1	nuclear receptor coactivator 1
NM_001903	REFSEQ	41	3.9	1.66	0.424	CTNNA1	catenin (cadherin-associated protein), alpha 1, 102kDa
NM_033481	REFSEQ	42	2.48	1.05	0.424	FBXO9	F-box protein 9
NM_001749	REFSEQ	42	8.25	3.5	0.424	CAPNS1	calpain, small subunit 1
NM_024313	REFSEQ	41	3.2	1.35	0.424	NOL12	nucleolar protein 12
NM_178230	REFSEQ	42	25.39	10.79	0.425	PPIAL4	peptidylprolyl isomerase A (cyclophilin A)-like 4
NM_003094	REFSEQ	42	2.37	1.01	0.425	SNRPE	small nuclear ribonucleoprotein polypeptide E
NM_005911	REFSEQ	42	5.31	2.25	0.425	MAT2A	methionine adenosyltransferase II, alpha
NM_003100	REFSEQ	42	4.16	1.77	0.425	SNX2	sorting nexin 2
NM_004381	REFSEQ	41	1.75	0.75	0.425	CREBL1	cAMP responsive element binding protein-like 1
NM_170711	REFSEQ	42	3.84	1.63	0.425	DAZAP1	DAZ associated protein 1
NM_001618	REFSEQ	42	2.43	1.03	0.426	PARP1	poly (ADP-ribose) polymerase family, member 1
NM_001378	REFSEQ	42	3.86	1.65	0.426	DYNC1I2	dynein, cytoplasmic 1, intermediate chain 2
NM_002803	REFSEQ	42	3.3	1.41	0.426	PSMC2	proteasome (prosome, macropain) 26S subunit, ATPase, 2
U68	SNORNABASE	42	5.06	2.16	0.426	SNORA68	small nucleolar RNA, H/ACA box 68
NM_004238	REFSEQ	41	2.37	1.01	0.427	TRIP12	thyroid hormone receptor interactor 12
NM_013392	REFSEQ	42	3.82	1.64	0.428	NRBP1	nuclear receptor binding protein 1
NM_021130	REFSEQ	42	22.56	9.66	0.428	PPIA	peptidylprolyl isomerase A (cyclophilin A)
NM_006389	REFSEQ	42	3.97	1.7	0.428	HYOU1	hypoxia up-regulated 1
NM_014183	REFSEQ	42	17.92	7.68	0.428	DYNLRB1	dynein, light chain, roadblock-type 1
NM_004593	REFSEQ	42	2.83	1.22	0.429	SFRS10	splicing factor, arginine/serine-rich 10 (transformer 2 homolog, Drosophila)
NM_152758	REFSEQ	42	3.13	1.34	0.429	YTHDF3	YTH domain family, member 3
NM_015853	REFSEQ	42	3.64	1.56	0.429		SAPK substrate protein 1
NM_015246	REFSEQ	41	6.94	2.98	0.429	MGRN1	mahogunin, ring finger 1
NM_013260	REFSEQ	42	5.11	2.2	0.429	SAP30BP	SAP30 binding protein
NM_012117	REFSEQ	42	6.14	2.64	0.43	CBX5	chromobox homolog 5 (HP1 alpha homolog, Drosophila)
NM_000978	REFSEQ	42	10.37	4.46	0.43	RPL23	ribosomal protein L23
NM_018509	REFSEQ	42	2.06	0.88	0.43	LRRC59	leucine rich repeat containing 59
NM_005499	REFSEQ	42	2.76	1.19	0.431	UBA2	ubiquitin-like modifier activating enzyme 2
NM_003827	REFSEQ	41	5.41	2.33	0.431	NAPA	N-ethylmaleimide-sensitive factor attachment protein, alpha
NM_021129	REFSEQ	42	2.97	1.28	0.432	PPA1	pyrophosphatase (inorganic) 1
NM_001688	REFSEQ	42	5.41	2.33	0.432	ATP5F1	ATP synthase, H+ transporting, mitochondrial F0 complex, subunit B1
NM_001014431	REFSEQ	41	2.26	0.98	0.433	AKT1	v-akt murine thymoma viral oncogene homolog 1
NM_006370	REFSEQ	42	4.28	1.85	0.433	VTI1B	vesicle transport through interaction with t-SNAREs homolog 1B (yeast)
NM_052852	REFSEQ	41	3.25	1.41	0.433	ZNF486	zinc finger protein 486
NM_014902	REFSEQ	42	3.82	1.66	0.433	DLGAP4	discs, large (Drosophila) homolog-associated protein 4
NM_030571	REFSEQ	41	2.04	0.88	0.434	NDFIP1	Nedd4 family interacting protein 1
NM_006013	REFSEQ	42	16.5	7.16	0.434	RPL10	ribosomal protein L10
NM_003860	REFSEQ	42	9.08	3.94	0.434	BANF1	barrier to autointegration factor 1
NM_016507	REFSEQ	42	1.92	0.83	0.434	CRKRS	Cdc2-related kinase, arginine/serine-rich
NM_001895	REFSEQ	42	2.28	0.99	0.434	CSNK2A1	casein kinase 2, alpha 1 polypeptide
NM_015013	REFSEQ	41	2.04	0.89	0.435	AOF2	amine oxidase (flavin containing) domain 2
NM_003102	REFSEQ	41	3.26	1.42	0.436	SOD3	superoxide dismutase 3, extracellular
NM_080604	REFSEQ	41	2.07	0.9	0.436	TJAP1	tight junction associated protein 1 (peripheral)
NM_003577	REFSEQ	42	3.79	1.65	0.436	UTF1	undifferentiated embryonic cell transcription factor 1
NM_015138	REFSEQ	42	4.53	1.97	0.436	RTF1	Rtf1, Paf1/RNA polymerase II complex component, homolog (S. cerevisiae)
NM_207007	REFSEQ	42	3.21	1.4	0.436	CCL4L2	chemokine (C-C motif) ligand 4-like 2
NM_001024226	REFSEQ	42	12.82	5.6	0.437	ARF1	ADP-ribosylation factor 1
NM_003262	REFSEQ	42	7.72	3.37	0.437	SEC62	SEC62 homolog (S. cerevisiae)
NM_021943	REFSEQ	42	2.74	1.2	0.437	ZFAND3	zinc finger, AN1-type domain 3
NM_006908	REFSEQ	42	14.68	6.42	0.437	RAC1	ras-related C3 botulinum toxin substrate 1 (rho family, small GTP binding protein Rac1)
NM_001404	REFSEQ	42	3.42	1.49	0.437	EEF1G	eukaryotic translation elongation factor 1 gamma
NM_030979	REFSEQ	42	13.95	6.1	0.437	PABPC3	poly(A) binding protein, cytoplasmic 3
NM_004766	REFSEQ	41	3	1.32	0.438	COPB2	coatomer protein complex, subunit beta 2 (beta prime)
NM_001025205	REFSEQ	42	9.72	4.25	0.438	AP2M1	adaptor-related protein complex 2, mu 1 subunit
NM_001155	REFSEQ	41	2.44	1.07	0.438	ANXA6	annexin A6
ENST00000346061	ENSEMBL	42	6.18	2.7	0.438	FRG1B	FSHD region gene 1 family, member B
NM_015282	REFSEQ	42	2.7	1.18	0.439	CLASP1	cytoplasmic linker associated protein 1
NM_015303	REFSEQ	42	3.68	1.62	0.439	VPS8	vacuolar protein sorting 8 homolog (S. cerevisiae)
NM_005625	REFSEQ	42	4.11	1.8	0.439	SDCBP	syndecan binding protein (syntenin)
NM_003969	REFSEQ	42	3.36	1.47	0.439	UBE2M	ubiquitin-conjugating enzyme E2M (UBC12 homolog, yeast)
NM_002295	REFSEQ	42	14.97	6.59	0.44	RPSA	ribosomal protein SA
NM_001039178	REFSEQ	42	12.85	5.66	0.44	ATP5J2	ATP synthase, H+ transporting, mitochondrial F0 complex, subunit F2
NM_016451	REFSEQ	42	3.33	1.47	0.44	COPB1	coatomer protein complex, subunit beta 1
NM_001102667	REFSEQ	41	2.92	1.29	0.44	PSMA4	proteasome (prosome, macropain) subunit, alpha type, 4
NM_016080	REFSEQ	41	2.6	1.14	0.44	GLOD4	glyoxalase domain containing 4
NM_012110	REFSEQ	41	2.01	0.89	0.441	CHIC2	cysteine-rich hydrophobic domain 2
NM_016604	REFSEQ	42	3.01	1.33	0.441	JMJD1B	jumonji domain containing 1B
NM_003542	REFSEQ	42	3.15	1.39	0.441	HIST1H4C	histone cluster 1, H4c
NM_021988	REFSEQ	42	13.5	5.96	0.441	UBE2V1	ubiquitin-conjugating enzyme E2 variant 1
NM_024834	REFSEQ	41	2.4	1.06	0.442	C10orf119	chromosome 10 open reading frame 119
NM_212471	REFSEQ	42	4.81	2.12	0.442	PRKAR1A	protein kinase, cAMP-dependent, regulatory, type I, alpha (tissue specific extinguisher 1)
NM_001985	REFSEQ	42	2.31	1.02	0.442	ETFB	electron-transfer-flavoprotein, beta polypeptide
ENST00000339078	ENSEMBL	42	3.08	1.36	0.442		golgi autoantigen, golgin subfamily a-like pseudogene
NM_145261	REFSEQ	41	2.44	1.08	0.443	DNAJC19	DnaJ (Hsp40) homolog, subfamily C, member 19
NM_001040021	REFSEQ	42	3.43	1.52	0.443	CD14	CD14 molecule
NM_015449	REFSEQ	42	4.71	2.09	0.444	C1orf43	chromosome 1 open reading frame 43
NM_001746	REFSEQ	42	7.32	3.25	0.444	CANX	calnexin
NM_001001	REFSEQ	42	6.24	2.77	0.444	RPL36AL	ribosomal protein L36a-like
NM_005318	REFSEQ	42	6.7	2.98	0.444	H1F0	H1 histone family, member 0
NM_018254	REFSEQ	42	3.03	1.35	0.445	RCOR3	REST corepressor 3
NM_032025	REFSEQ	42	4.8	2.14	0.445	EIF2A	eukaryotic translation initiation factor 2A, 65kDa
NM_005587	REFSEQ	42	4.03	1.79	0.445	MEF2A	myocyte enhancer factor 2A
NM_178862	REFSEQ	41	3.2	1.43	0.446	STT3B	STT3, subunit of the oligosaccharyltransferase complex, homolog B (S. cerevisiae)
NM_007342	REFSEQ	42	2.14	0.95	0.446	NUPL2	nucleoporin like 2
NM_001010942	REFSEQ	42	5.21	2.32	0.446	RAP1B	RAP1B, member of RAS oncogene family
NM_145897	REFSEQ	42	3.03	1.35	0.446	PFDN5	prefoldin subunit 5
NM_001021	REFSEQ	42	20.23	9.05	0.447	RPS17	ribosomal protein S17
NM_016454	REFSEQ	42	4.77	2.13	0.447	TMEM85	transmembrane protein 85
NM_014301	REFSEQ	42	6.65	2.98	0.448	ISCU	iron-sulfur cluster scaffold homolog (E. coli)
NM_003791	REFSEQ	42	3.48	1.56	0.448	MBTPS1	membrane-bound transcription factor peptidase, site 1
NM_002812	REFSEQ	42	10.47	4.69	0.448	PSMD8	proteasome (prosome, macropain) 26S subunit, non-ATPase, 8
NM_001111113	REFSEQ	42	2.92	1.31	0.449	UBE2K	ubiquitin-conjugating enzyme E2K (UBC1 homolog, yeast)
NM_000997	REFSEQ	42	5.72	2.57	0.45	RPL37	ribosomal protein L37
NM_015710	REFSEQ	42	9.14	4.11	0.45	GLTSCR2	glioma tumor suppressor candidate region gene 2
NM_198590	REFSEQ	42	6.49	2.93	0.451	BSG	basigin (Ok blood group)
NM_033020	REFSEQ	42	2.09	0.94	0.452	TRIM33	tripartite motif-containing 33
NM_004071	REFSEQ	42	9.71	4.39	0.452	CLK1	CDC-like kinase 1
NM_014713	REFSEQ	42	13.92	6.29	0.452	LAPTM4A	lysosomal-associated protein transmembrane 4 alpha
NM_014366	REFSEQ	41	3.2	1.45	0.452	GNL3	guanine nucleotide binding protein-like 3 (nucleolar)
NM_003337	REFSEQ	42	3.54	1.6	0.452	UBE2B	ubiquitin-conjugating enzyme E2B (RAD6 homolog)
NM_016142	REFSEQ	41	2.39	1.08	0.452	HSD17B12	hydroxysteroid (17-beta) dehydrogenase 12
NM_000982	REFSEQ	42	13.11	5.93	0.452	RPL21	ribosomal protein L21
NM_001419	REFSEQ	42	3.36	1.52	0.452	ELAVL1	ELAV (embryonic lethal, abnormal vision, Drosophila)-like 1 (Hu antigen R)
NM_001636	REFSEQ	42	4.32	1.95	0.453	SLC25A6	solute carrier family 25 (mitochondrial carrier; adenine nucleotide translocator), member 6
NM_033222	REFSEQ	42	3.99	1.81	0.453	PSIP1	PC4 and SFRS1 interacting protein 1
NM_014453	REFSEQ	42	2.84	1.29	0.453	CHMP2A	chromatin modifying protein 2A
NM_178426	REFSEQ	42	5.18	2.35	0.454	ARNT	aryl hydrocarbon receptor nuclear translocator
NM_001008897	REFSEQ	42	2.66	1.21	0.454	TCP1	t-complex 1
NM_032272	REFSEQ	42	3.45	1.57	0.454	MAF1	MAF1 homolog (S. cerevisiae)
NM_001040034	REFSEQ	42	7.12	3.23	0.454	CD63	CD63 molecule
NM_173454	REFSEQ	41	3.02	1.37	0.454	PDE8A	phosphodiesterase 8A
NM_006713	REFSEQ	41	3.52	1.6	0.455	SUB1	SUB1 homolog (S. cerevisiae)
NM_016322	REFSEQ	42	3.81	1.74	0.455	RAB14	RAB14, member RAS oncogene family
NM_015959	REFSEQ	42	4.61	2.1	0.455	TXNDC14	thioredoxin domain containing 14
NM_177974	REFSEQ	42	7.61	3.46	0.455	CASC4	cancer susceptibility candidate 4
NM_145859	REFSEQ	41	3.43	1.56	0.456	PDCD10	programmed cell death 10
NM_001707	REFSEQ	42	4.85	2.21	0.456	BCL7B	B-cell CLL/lymphoma 7B
NM_007234	REFSEQ	42	4.72	2.15	0.456	DCTN3	dynactin 3 (p22)
NM_139312	REFSEQ	42	2.54	1.16	0.456	YME1L1	YME1-like 1 (S. cerevisiae)
NM_032233	REFSEQ	42	6.08	2.77	0.456	SETD3	SET domain containing 3
NM_007236	REFSEQ	42	14.19	6.47	0.456		calcium binding protein P22
NM_152263	REFSEQ	42	15.14	6.92	0.457	TPM3	tropomyosin 3
NM_021128	REFSEQ	42	3.85	1.76	0.457	POLR2L	polymerase (RNA) II (DNA directed) polypeptide L, 7.6kDa
NM_001212	REFSEQ	42	4.32	1.98	0.457	C1QBP	complement component 1, q subcomponent binding protein
NM_018090	REFSEQ	41	3.5	1.6	0.458	NECAP2	NECAP endocytosis associated 2
NM_152902	REFSEQ	41	1.94	0.89	0.458	TIPRL	TIP41, TOR signaling pathway regulator-like (S. cerevisiae)
NM_001539	REFSEQ	42	4.91	2.25	0.458	DNAJA1	DnaJ (Hsp40) homolog, subfamily A, member 1
NM_000852	REFSEQ	41	3.79	1.74	0.458	GSTP1	glutathione S-transferase pi
NM_152350	REFSEQ	41	5.53	2.53	0.458	C17orf45	chromosome 17 open reading frame 45
NM_020428	REFSEQ	41	2.37	1.09	0.458	SLC44A2	solute carrier family 44, member 2
NM_017526	REFSEQ	42	4.03	1.85	0.459	LEPROT	leptin receptor overlapping transcript
NM_003314	REFSEQ	42	4.01	1.84	0.459	TTC1	tetratricopeptide repeat domain 1
NM_002520	REFSEQ	42	6.84	3.14	0.459	NPM1	nucleophosmin (nucleolar phosphoprotein B23, numatrin)
NM_001568	REFSEQ	42	7.96	3.65	0.459	EIF3E	eukaryotic translation initiation factor 3, subunit E
NM_014026	REFSEQ	42	3.24	1.49	0.459	DCPS	decapping enzyme, scavenger
NM_001007026	REFSEQ	42	5.13	2.36	0.459	ATN1	atrophin 1
NM_020424	REFSEQ	42	2.85	1.31	0.459	LYRM1	LYR motif containing 1
NM_003309	REFSEQ	42	3.51	1.61	0.459	TSPYL1	TSPY-like 1
NM_182471	REFSEQ	42	5.9	2.71	0.46	PKM2	pyruvate kinase, muscle
NM_006224	REFSEQ	42	3.15	1.45	0.46	PITPNA	phosphatidylinositol transfer protein, alpha
NM_005839	REFSEQ	42	7.08	3.26	0.461	SRRM1	serine/arginine repetitive matrix 1
NM_002539	REFSEQ	41	3.61	1.67	0.461	ODC1	ornithine decarboxylase 1
NM_018179	REFSEQ	41	5.59	2.57	0.461	ATF7IP	activating transcription factor 7 interacting protein
NM_017582	REFSEQ	42	5.35	2.47	0.462	UBE2Q1	ubiquitin-conjugating enzyme E2Q family member 1
NM_018332	REFSEQ	42	2.4	1.11	0.462	DDX19A	DEAD (Asp-Glu-Ala-As) box polypeptide 19A
NM_023933	REFSEQ	41	3.03	1.4	0.462	C16orf24	chromosome 16 open reading frame 24
NM_025065	REFSEQ	42	3.98	1.85	0.463	BXDC5	brix domain containing 5
NM_007348	REFSEQ	42	2.12	0.98	0.463	ATF6	activating transcription factor 6
NM_015391	REFSEQ	42	4.26	1.97	0.463	ANAPC13	anaphase promoting complex subunit 13
NM_018184	REFSEQ	42	4.8	2.22	0.463	ARL8B	ADP-ribosylation factor-like 8B
NM_007208	REFSEQ	41	2.89	1.34	0.463	MRPL3	mitochondrial ribosomal protein L3
NM_001642	REFSEQ	42	11.65	5.4	0.463	APLP2	amyloid beta (A4) precursor-like protein 2
NM_174893	REFSEQ	41	5.88	2.73	0.463	C17orf49	chromosome 17 open reading frame 49
NM_002836	REFSEQ	41	3.01	1.39	0.463	PTPRA	protein tyrosine phosphatase, receptor type, A
NM_003908	REFSEQ	42	3.8	1.76	0.463	EIF2S2	eukaryotic translation initiation factor 2, subunit 2 beta, 38kDa
AK126860	GENBANK	42	3.48	1.61	0.463	PI4KAP2	phosphatidylinositol 4-kinase, catalytic, alpha pseudogene 2
NM_004553	REFSEQ	42	4.63	2.15	0.465	NDUFS6	NADH dehydrogenase (ubiquinone) Fe-S protein 6, 13kDa (NADH-coenzyme Q reductase)
NM_005340	REFSEQ	42	3.06	1.42	0.465	HINT1	histidine triad nucleotide binding protein 1
NM_182739	REFSEQ	42	2.24	1.04	0.465	NDUFB6	NADH dehydrogenase (ubiquinone) 1 beta subcomplex, 6, 17kDa
NM_080746	REFSEQ	42	13.34	6.21	0.465	RPL10L	ribosomal protein L10-like
NM_002490	REFSEQ	42	3.41	1.58	0.465	NDUFA6	NADH dehydrogenase (ubiquinone) 1 alpha subcomplex, 6, 14kDa
NM_016589	REFSEQ	42	5.39	2.51	0.466	C3orf1	chromosome 3 open reading frame 1
NM_003750	REFSEQ	42	4.27	1.99	0.466	EIF3A	eukaryotic translation initiation factor 3, subunit A
NM_030808	REFSEQ	42	4.43	2.07	0.466	NDEL1	nudE nuclear distribution gene E homolog (A. nidulans)-like 1
NM_001033930	REFSEQ	42	10.83	5.05	0.466	UBA52	ubiquitin A-52 residue ribosomal protein fusion product 1
NM_018225	REFSEQ	42	1.84	0.86	0.467	SMU1	smu-1 suppressor of mec-8 and unc-52 homolog (C. elegans)
NM_001033521	REFSEQ	42	2.16	1.01	0.467	CSTF1	cleavage stimulation factor, 3'; pre-RNA, subunit 1, 50kDa
NM_001113407	REFSEQ	42	4.18	1.96	0.468	LDB1	LIM domain binding 1
NM_033055	REFSEQ	41	2.38	1.12	0.47	HIAT1	hippocampus abundant transcript 1
NM_002070	REFSEQ	42	5.58	2.62	0.47	GNAI2	guanine nucleotide binding protein (G protein), alpha inhibiting activity polypeptide 2
NM_000837	REFSEQ	42	5.25	2.46	0.47	GRINA	glutamate receptor, ionotropic, N-methyl D-aspartate-associated protein 1 (glutamate binding)
NM_006185	REFSEQ	42	3.52	1.65	0.47	NUMA1	nuclear mitotic apparatus protein 1
NM_172020	REFSEQ	41	2.04	0.96	0.471	POM121	POM121 membrane glycoprotein (rat)
NM_001412	REFSEQ	42	2.57	1.21	0.471	EIF1AX	eukaryotic translation initiation factor 1A, X-linked
NM_001006634	REFSEQ	42	4.9	2.31	0.471	ARHGAP17	Rho GTPase activating protein 17
NM_021103	REFSEQ	42	11.36	5.36	0.472	TMSB10	thymosin beta 10
NM_145303	REFSEQ	42	3.62	1.71	0.472		similar to RIKEN cDNA 2310008M10
BC010183	GENBANK	42	7.43	3.51	0.472	SBDSP	Shwachman-Bodian-Diamond syndrome pseudogene
NM_003758	REFSEQ	42	2.34	1.1	0.472	EIF3J	eukaryotic translation initiation factor 3, subunit J
NM_015099	REFSEQ	42	2.4	1.13	0.472	CAMTA2	calmodulin binding transcription activator 2
NM_007247	REFSEQ	42	2.25	1.06	0.472	AP1GBP1	AP1 gamma subunit binding protein 1
NM_000365	REFSEQ	41	2.13	1.01	0.473	TPI1	triosephosphate isomerase 1
NM_004373	REFSEQ	42	5.69	2.69	0.473	COX6A1	cytochrome c oxidase subunit VIa polypeptide 1
NM_006830	REFSEQ	41	2.76	1.3	0.473	UQCR	ubiquinol-cytochrome c reductase, 6.4kDa subunit
NM_006913	REFSEQ	42	3.49	1.65	0.473	RNF5	ring finger protein 5
NM_003945	REFSEQ	41	4.61	2.18	0.474	ATP6V0E1	ATPase, H+ transporting, lysosomal 9kDa, V0 subunit e1
NM_006815	REFSEQ	42	12.92	6.13	0.474	TMED2	transmembrane emp24 domain trafficking protein 2
NM_004504	REFSEQ	42	5.84	2.78	0.475	HRB	HIV-1 Rev binding protein
NM_004643	REFSEQ	42	15.26	7.25	0.475	PABPN1	poly(A) binding protein, nuclear 1
NM_003128	REFSEQ	42	5.43	2.59	0.476	SPTBN1	spectrin, beta, non-erythrocytic 1
NM_030969	REFSEQ	42	3.45	1.64	0.476	TMEM14B	transmembrane protein 14B
NM_001152	REFSEQ	42	3.34	1.59	0.476	SLC25A5	solute carrier family 25 (mitochondrial carrier; adenine nucleotide translocator), member 5
NM_002097	REFSEQ	42	4.11	1.96	0.476	GTF3A	general transcription factor IIIA
NM_006527	REFSEQ	42	5.41	2.58	0.477	SLBP	stem-loop binding protein
NM_001358	REFSEQ	42	4.66	2.22	0.478	DHX15	DEAH (Asp-Glu-Ala-His) box polypeptide 15
NM_014741	REFSEQ	42	3.63	1.73	0.478	HARBI1	harbinger transposase derived 1
NM_012469	REFSEQ	41	2.25	1.08	0.478	PRPF6	PRP6 pre-mRNA processing factor 6 homolog (S. cerevisiae)
NM_016485	REFSEQ	42	3.42	1.64	0.479	VTA1	Vps20-associated 1 homolog (S. cerevisiae)
NM_003380	REFSEQ	42	15.97	7.65	0.479	VIM	vimentin
NM_006939	REFSEQ	42	3.05	1.46	0.479	SOS2	son of sevenless homolog 2 (Drosophila)
NM_033643	REFSEQ	42	4.21	2.02	0.479	RPL36	ribosomal protein L36
NM_001260	REFSEQ	42	4.05	1.94	0.48	CDK8	cyclin-dependent kinase 8
NM_000430	REFSEQ	42	2.67	1.28	0.48	PAFAH1B1	platelet-activating factor acetylhydrolase, isoform Ib, alpha subunit 45kDa
NM_001113491	REFSEQ	41	10.78	5.17	0.48	SEPT9	septin 9
NM_005216	REFSEQ	42	3.12	1.5	0.481	DDOST	dolichyl-diphosphooligosaccharide-protein glycosyltransferase
NM_019903	REFSEQ	41	5.04	2.42	0.481	ADD3	adducin 3 (gamma)
NM_002128	REFSEQ	42	6.59	3.17	0.481	HMGB1	high-mobility group box 1
NM_002809	REFSEQ	42	2.49	1.2	0.481	PSMD3	proteasome (prosome, macropain) 26S subunit, non-ATPase, 3
NM_198268	REFSEQ	41	4.77	2.3	0.482	HIPK1	homeodomain interacting protein kinase 1
NM_001009	REFSEQ	42	4.63	2.23	0.482	RPS5	ribosomal protein S5
NM_014047	REFSEQ	42	7.79	3.75	0.482	C19orf53	chromosome 19 open reading frame 53
NM_005805	REFSEQ	42	3.07	1.48	0.483	PSMD14	proteasome (prosome, macropain) 26S subunit, non-ATPase, 14
NM_016462	REFSEQ	42	3.67	1.77	0.483	TMEM14C	transmembrane protein 14C
NM_006016	REFSEQ	42	8.78	4.25	0.483	CD164	CD164 molecule, sialomucin
NM_001376	REFSEQ	42	2.94	1.42	0.483	DYNC1H1	dynein, cytoplasmic 1, heavy chain 1
NM_004356	REFSEQ	42	6.22	3.01	0.484	CD81	CD81 molecule
NM_002106	REFSEQ	42	6.36	3.08	0.485	H2AFZ	H2A histone family, member Z
NM_138436	REFSEQ	42	3.16	1.53	0.485	C8orf40	chromosome 8 open reading frame 40
NM_213611	REFSEQ	42	6.06	2.94	0.485	SLC25A3	solute carrier family 25 (mitochondrial carrier; phosphate carrier), member 3
NM_001320	REFSEQ	42	5.95	2.89	0.485	CSNK2B	casein kinase 2, beta polypeptide
NM_001100626	REFSEQ	41	2.48	1.2	0.486	ERLIN1	ER lipid raft associated 1
NM_016046	REFSEQ	42	2.89	1.4	0.486	EXOSC1	exosome component 1
NM_002265	REFSEQ	42	3.1	1.51	0.486	KPNB1	karyopherin (importin) beta 1
NM_021074	REFSEQ	42	12.54	6.09	0.486	NDUFV2	NADH dehydrogenase (ubiquinone) flavoprotein 2, 24kDa
NM_022780	REFSEQ	41	2.15	1.05	0.487	RMND5A	required for meiotic nuclear division 5 homolog A (S. cerevisiae)
NM_014172	REFSEQ	42	3.75	1.83	0.487	PHPT1	phosphohistidine phosphatase 1
NM_001005743	REFSEQ	42	3.81	1.86	0.487	NUMB	numb homolog (Drosophila)
NM_023009	REFSEQ	41	2.86	1.4	0.489	MARCKSL1	MARCKS-like 1
NM_014764	REFSEQ	42	9.96	4.87	0.489	DAZAP2	DAZ associated protein 2
NM_018838	REFSEQ	42	16.79	8.22	0.489	NDUFA12	NADH dehydrogenase (ubiquinone) 1 alpha subcomplex, 12
NM_020666	REFSEQ	41	3.24	1.59	0.49	CLK4	CDC-like kinase 4
NM_001030001	REFSEQ	41	3.5	1.71	0.49	RPS29	ribosomal protein S29
NM_015920	REFSEQ	41	3.07	1.5	0.49	RPS27L	ribosomal protein S27-like
NM_006743	REFSEQ	42	3.2	1.57	0.491	RBM3	RNA binding motif (RNP1, RRM) protein 3
NM_014394	REFSEQ	42	2.8	1.37	0.491	GHITM	growth hormone inducible transmembrane protein
NM_001017963	REFSEQ	42	9.22	4.53	0.491	HSP90AA1	heat shock protein 90kDa alpha (cytosolic), class A member 1
NM_005517	REFSEQ	42	6.25	3.08	0.492	HMGN2	high-mobility group nucleosomal binding domain 2
ENST00000329395	ENSEMBL	42	2.34	1.15	0.492		ATPase, Class I, type 8B family pseudogene
NM_004549	REFSEQ	42	5.78	2.85	0.493	NDUFC2	NADH dehydrogenase (ubiquinone) 1, subcomplex unknown, 2, 14.5kDa
NM_006625	REFSEQ	42	3.68	1.82	0.493	FUSIP1	FUS interacting protein (serine/arginine-rich) 1
NM_002712	REFSEQ	42	4.46	2.21	0.494	PPP1R7	protein phosphatase 1, regulatory (inhibitor) subunit 7
NM_000973	REFSEQ	41	3.42	1.69	0.494	RPL8	ribosomal protein L8
NM_000375	REFSEQ	41	2.58	1.27	0.494	UROS	uroporphyrinogen III synthase (congenital erythropoietic porphyria)
NM_004542	REFSEQ	42	8.02	3.96	0.494	NDUFA3	NADH dehydrogenase (ubiquinone) 1 alpha subcomplex, 3, 9kDa
NM_000976	REFSEQ	42	4.72	2.34	0.495	RPL12	ribosomal protein L12
NM_003753	REFSEQ	42	3.6	1.78	0.495	EIF3D	eukaryotic translation initiation factor 3, subunit D
NM_004759	REFSEQ	42	4.33	2.15	0.496	MAPKAPK2	mitogen-activated protein kinase-activated protein kinase 2
NM_001003785	REFSEQ	42	2.98	1.48	0.496	ATP5H	ATP synthase, H+ transporting, mitochondrial F0 complex, subunit d
NM_006145	REFSEQ	41	2.16	1.07	0.496	DNAJB1	DnaJ (Hsp40) homolog, subfamily B, member 1
NM_183048	REFSEQ	42	2.59	1.28	0.496	ZMYND8	zinc finger, MYND-type containing 8
NM_020696	REFSEQ	42	5.2	2.58	0.497	KIAA1143	KIAA1143
NM_003017	REFSEQ	42	11.4	5.67	0.497	SFRS3	splicing factor, arginine/serine-rich 3
NM_175886	REFSEQ	41	3.41	1.69	0.497	PRPS1L1	phosphoribosyl pyrophosphate synthetase 1-like 1
NM_014846	REFSEQ	41	2.43	1.21	0.497	KIAA0196	KIAA0196
ENST00000340536	ENSEMBL	42	8.73	4.34	0.497		hypothetical LOC349114
NM_080594	REFSEQ	42	8.54	4.24	0.497	RNPS1	RNA binding protein S1, serine-rich domain
NM_018997	REFSEQ	41	6.29	3.13	0.498	MRPS21	mitochondrial ribosomal protein S21
NM_018178	REFSEQ	41	2.19	1.09	0.498	GOLPH3L	golgi phosphoprotein 3-like
NM_001018677	REFSEQ	42	3.7	1.84	0.498	FNTA	farnesyltransferase, CAAX box, alpha
NM_001686	REFSEQ	42	11.94	5.94	0.498	ATP5B	ATP synthase, H+ transporting, mitochondrial F1 complex, beta polypeptide
NM_002868	REFSEQ	42	5.73	2.85	0.498	RAB5B	RAB5B, member RAS oncogene family
NM_001469	REFSEQ	42	10.52	5.25	0.498	XRCC6	X-ray repair complementing defective repair in Chinese hamster cells 6 (Ku autoantigen, 70kDa)
NM_005717	REFSEQ	41	2.55	1.27	0.499	ARPC5	actin related protein 2/3 complex, subunit 5, 16kDa
NM_031280	REFSEQ	41	5.24	2.61	0.499	MRPS15	mitochondrial ribosomal protein S15
NM_199340	REFSEQ	42	4	2	0.499	LRRC37A3	leucine rich repeat containing 37, member A3
NM_018150	REFSEQ	42	2.38	1.19	0.5	C1orf164	chromosome 1 open reading frame 164
NM_020414	REFSEQ	42	3.99	1.99	0.5	DDX24	DEAD (Asp-Glu-Ala-Asp) box polypeptide 24
NM_006233	REFSEQ	42	2.8	1.4	0.5	POLR2I	polymerase (RNA) II (DNA directed) polypeptide I, 14.5kDa
NM_004776	REFSEQ	41	2.3	1.15	0.5	B4GALT5	UDP-Gal:betaGlcNAc beta 1,4- galactosyltransferase, polypeptide 5
NM_206876	REFSEQ	42	4.76	2.38	0.501	PPP1CB	protein phosphatase 1, catalytic subunit, beta isoform
NM_006826	REFSEQ	42	14.96	7.5	0.501	YWHAQ	tyrosine 3-monooxygenase/tryptophan 5-monooxygenase activation protein, theta polypeptide
NM_013354	REFSEQ	42	2.81	1.41	0.502	CNOT7	CCR4-NOT transcription complex, subunit 7
NM_001001937	REFSEQ	42	6.99	3.51	0.502	ATP5A1	ATP synthase, H+ transporting, mitochondrial F1 complex, alpha subunit 1, cardiac muscle
NM_002266	REFSEQ	41	2.83	1.42	0.502	KPNA2	karyopherin alpha 2 (RAG cohort 1, importin alpha 1)
NM_006135	REFSEQ	41	3.34	1.68	0.503	CAPZA1	capping protein (actin filament) muscle Z-line, alpha 1
NM_015535	REFSEQ	42	9.54	4.8	0.503		viral DNA polymerase-transactivated protein 6
NM_001011553	REFSEQ	41	7.76	3.9	0.503	SEPT7	septin 7
NM_005655	REFSEQ	42	5.68	2.86	0.503	KLF10	Kruppel-like factor 10
NM_003286	REFSEQ	42	5.86	2.95	0.503	TOP1	topoisomerase (DNA) I
NM_020834	REFSEQ	42	3.67	1.85	0.504	HOMEZ	homeobox and leucine zipper encoding
NM_000311	REFSEQ	42	2.2	1.11	0.504	PRNP	prion protein (p27-30) (Creutzfeldt-Jakob disease, Gerstmann-Strausler-Scheinker syndrome, fatal familial insomnia)
NM_001527	REFSEQ	42	6.06	3.06	0.505	HDAC2	histone deacetylase 2
NM_002414	REFSEQ	41	4.76	2.41	0.505	CD99	CD99 molecule
NM_000182	REFSEQ	42	3.58	1.81	0.506	HADHA	hydroxyacyl-Coenzyme A dehydrogenase/3-ketoacyl-Coenzyme A thiolase/enoyl-Coenzyme A hydratase (trifunctional protein), alpha subunit
NM_017730	REFSEQ	42	3.46	1.75	0.506	QRICH1	glutamine-rich 1
NM_020920	REFSEQ	41	2.21	1.12	0.506	CHD8	chromodomain helicase DNA binding protein 8
NM_001105530	REFSEQ	42	5.42	2.75	0.507	CAP1	CAP, adenylate cyclase-associated protein 1 (yeast)
NM_006098	REFSEQ	41	4.31	2.19	0.507	GNB2L1	guanine nucleotide binding protein (G protein), beta polypeptide 2-like 1
NM_007282	REFSEQ	42	4.17	2.12	0.508	RNF13	ring finger protein 13
NM_014751	REFSEQ	41	4.26	2.16	0.508	MTSS1	metastasis suppressor 1
NM_001002252	REFSEQ	41	2.76	1.4	0.508	ARL6IP4	ADP-ribosylation-like factor 6 interacting protein 4
NM_019006	REFSEQ	42	3.48	1.77	0.508	ZFAND6	zinc finger, AN1-type domain 6
NM_015704	REFSEQ	41	2.2	1.12	0.508	FAM152B	family with sequence similarity 152, member B
NM_006835	REFSEQ	42	18.79	9.56	0.509	CCNI	cyclin I
NM_005669	REFSEQ	41	2.33	1.19	0.509	REEP5	receptor accessory protein 5
NM_000987	REFSEQ	42	4.96	2.53	0.509	RPL26	ribosomal protein L26
NM_003204	REFSEQ	42	2.65	1.35	0.509	NFE2L1	nuclear factor (erythroid-derived 2)-like 1
NM_003927	REFSEQ	42	12.31	6.26	0.509	MBD2	methyl-CpG binding domain protein 2
NM_001689	REFSEQ	41	2.39	1.22	0.509	ATP5G3	ATP synthase, H+ transporting, mitochondrial F0 complex, subunit C3 (subunit 9)
NM_016009	REFSEQ	41	2.7	1.38	0.51	SH3GLB1	SH3-domain GRB2-like endophilin B1
NM_020846	REFSEQ	41	3.02	1.54	0.51	SLAIN2	SLAIN motif family, member 2
NM_004800	REFSEQ	42	5.87	2.99	0.51	TM9SF2	transmembrane 9 superfamily member 2
ENST00000370955	ENSEMBL	42	2.87	1.46	0.511	PIN1L	peptidylprolyl cis/trans isomerase, NIMA-interacting 1-like (pseudogene)
NM_005313	REFSEQ	42	13.13	6.71	0.511	PDIA3	protein disulfide isomerase family A, member 3
NM_004048	REFSEQ	42	20.51	10.48	0.511	B2M	beta-2-microglobulin
NM_198901	REFSEQ	42	3.68	1.89	0.512	SRI	sorcin
NM_006082	REFSEQ	42	16.74	8.57	0.512	TUBA1B	tubulin, alpha 1b
NM_001344	REFSEQ	42	5.44	2.79	0.513	DAD1	defender against cell death 1
NM_016406	REFSEQ	42	6.47	3.33	0.514	UFC1	ubiquitin-fold modifier conjugating enzyme 1
NM_016484	REFSEQ	41	2.46	1.26	0.514	PDZD11	PDZ domain containing 11
NM_004489	REFSEQ	42	5.52	2.84	0.515	GPS2	G protein pathway suppressor 2
NM_033318	REFSEQ	42	3.3	1.7	0.515	C22orf32	chromosome 22 open reading frame 32
NM_000416	REFSEQ	41	3.05	1.57	0.516	IFNGR1	interferon gamma receptor 1
NM_005898	REFSEQ	42	5.01	2.59	0.516	CAPRIN1	cell cycle associated protein 1
NM_001537	REFSEQ	42	4.12	2.13	0.516	HSBP1	heat shock factor binding protein 1
NM_004074	REFSEQ	41	3.19	1.65	0.517	COX8A	cytochrome c oxidase subunit 8A (ubiquitous)
NM_006360	REFSEQ	42	6.89	3.56	0.517	EIF3M	eukaryotic translation initiation factor 3, subunit M
NM_002950	REFSEQ	42	2.96	1.53	0.518	RPN1	ribophorin I
NM_032747	REFSEQ	41	14.97	7.75	0.518	USMG5	upregulated during skeletal muscle growth 5 homolog (mouse)
NM_000520	REFSEQ	42	3.48	1.8	0.518	HEXA	hexosaminidase A (alpha polypeptide)
NM_001002027	REFSEQ	42	5.81	3.01	0.518	ATP5G1	ATP synthase, H+ transporting, mitochondrial F0 complex, subunit C1 (subunit 9)
NM_006096	REFSEQ	41	5.7	2.96	0.519	NDRG1	N-myc downstream regulated gene 1
NM_006191	REFSEQ	42	8.93	4.64	0.519	PA2G4	proliferation-associated 2G4, 38kDa
NM_003653	REFSEQ	42	3.22	1.67	0.519	COPS3	COP9 constitutive photomorphogenic homolog subunit 3 (Arabidopsis)
NM_024050	REFSEQ	41	3.06	1.59	0.519	DDA1	DET1 and DDB1 associated 1
NM_001098504	REFSEQ	42	3.79	1.97	0.519	DDX17	DEAD (Asp-Glu-Ala-Asp) box polypeptide 17
NM_014171	REFSEQ	42	2.64	1.37	0.52	CRIPT	cysteine-rich PDZ-binding protein
NM_002117	REFSEQ	42	18.11	9.42	0.52	HLA-C	major histocompatibility complex, class I, C
NM_006476	REFSEQ	42	2.7	1.4	0.52	ATP5L	ATP synthase, H+ transporting, mitochondrial F0 complex, subunit G
NM_033147	REFSEQ	41	2.36	1.23	0.521	DTNB	dystrobrevin, beta
NM_015388	REFSEQ	42	2.99	1.56	0.521	YIPF3	Yip1 domain family, member 3
NM_002719	REFSEQ	42	3.06	1.59	0.522	PPP2R5C	protein phosphatase 2, regulatory subunit B'; gamma isoform
NM_052945	REFSEQ	42	15.04	7.85	0.522	TNFRSF13C	tumor necrosis factor receptor superfamily, member 13C
NM_001018837	REFSEQ	41	3.03	1.59	0.525	HAX1	HCLS1 associated protein X-1
NM_001032296	REFSEQ	42	5.78	3.03	0.525	STK24	serine/threonine kinase 24 (STE20 homolog, yeast)
NM_004860	REFSEQ	42	3.45	1.81	0.525	FXR2	fragile X mental retardation, autosomal homolog 2
NM_007278	REFSEQ	42	7.42	3.9	0.525	GABARAP	GABA(A) receptor-associated protein
NM_032864	REFSEQ	42	5.22	2.75	0.526	PRPF38A	PRP38 pre-mRNA processing factor 38 (yeast) domain containing A
NM_207292	REFSEQ	42	6.24	3.28	0.526	MBNL1	muscleblind-like (Drosophila)
NM_006706	REFSEQ	42	7.16	3.76	0.526	TCERG1	transcription elongation regulator 1
NM_019003	REFSEQ	42	16.64	8.75	0.526	SPIN2A	spindlin family, member 2A
NM_001964	REFSEQ	42	3.38	1.78	0.527	EGR1	early growth response 1
NM_016038	REFSEQ	42	9.86	5.19	0.527	SBDS	Shwachman-Bodian-Diamond syndrome
NM_015051	REFSEQ	42	6.94	3.66	0.527	TXNDC4	thioredoxin domain containing 4 (endoplasmic reticulum)
NM_000398	REFSEQ	42	2.83	1.49	0.527	CYB5R3	cytochrome b5 reductase 3
NM_152682	REFSEQ	42	3.08	1.63	0.528	RWDD4A	RWD domain containing 4A
NM_001005386	REFSEQ	42	2.77	1.47	0.529	ACTR2	ARP2 actin-related protein 2 homolog (yeast)
NM_001026	REFSEQ	41	3.93	2.08	0.529	RPS24	ribosomal protein S24
NM_006268	REFSEQ	41	2.11	1.12	0.529	DPF2	D4, zinc and double PHD fingers family 2
NM_181696	REFSEQ	42	5.99	3.18	0.53	PRDX1	peroxiredoxin 1
NM_016289	REFSEQ	41	4.39	2.32	0.53	CAB39	calcium binding protein 39
NM_006070	REFSEQ	42	14.46	7.67	0.53	TFG	TRK-fused gene
NM_001019	REFSEQ	42	8.75	4.63	0.53	RPS15A	ribosomal protein S15a
NM_018648	REFSEQ	42	5.48	2.91	0.531	NOLA3	nucleolar protein family A, member 3 (H/ACA small nucleolar RNPs)
NM_002074	REFSEQ	42	7.29	3.87	0.532	GNB1	guanine nucleotide binding protein (G protein), beta polypeptide 1
NM_001349	REFSEQ	41	3.74	1.99	0.532	DARS	aspartyl-tRNA synthetase
NM_033018	REFSEQ	42	2.96	1.58	0.532	PCTK1	PCTAIRE protein kinase 1
NM_016224	REFSEQ	41	2.52	1.34	0.533	SNX9	sorting nexin 9
NM_014752	REFSEQ	42	4.34	2.32	0.533	SPCS2	signal peptidase complex subunit 2 homolog (S. cerevisiae)
NM_003342	REFSEQ	42	4.01	2.14	0.533	UBE2G1	ubiquitin-conjugating enzyme E2G 1 (UBC7 homolog, yeast)
NM_004786	REFSEQ	42	2.82	1.5	0.533	TXNL1	thioredoxin-like 1
NM_005514	REFSEQ	42	18.82	10.05	0.534	HLA-B	major histocompatibility complex, class I, B
NM_001219	REFSEQ	42	3.59	1.91	0.534	CALU	calumenin
NM_012207	REFSEQ	42	15.12	8.07	0.534	HNRNPH3	heterogeneous nuclear ribonucleoprotein H3 (2H9)
NM_012179	REFSEQ	42	9.62	5.15	0.535	FBXO7	F-box protein 7
NM_012151	REFSEQ	41	2.6	1.4	0.537	F8A1	coagulation factor VIII-associated (intronic transcript) 1
NM_014570	REFSEQ	42	3.47	1.86	0.537	ARFGAP3	ADP-ribosylation factor GTPase activating protein 3
NM_004231	REFSEQ	42	12.18	6.55	0.538	ATP6V1F	ATPase, H+ transporting, lysosomal 14kDa, V1 subunit F
NM_001012661	REFSEQ	42	2.75	1.48	0.538	SLC3A2	solute carrier family 3 (activators of dibasic and neutral amino acid transport), member 2
NM_001002031	REFSEQ	42	3.59	1.93	0.538	ATP5G2	ATP synthase, H+ transporting, mitochondrial F0 complex, subunit C2 (subunit 9)
NM_131916	REFSEQ	42	5.38	2.9	0.539	PPIL3	peptidylprolyl isomerase (cyclophilin)-like 3
U72518	GENBANK	42	23.31	12.56	0.539		destrin-2 pseudogene
NM_006023	REFSEQ	42	2.25	1.21	0.54	CDC123	cell division cycle 123 homolog (S. cerevisiae)
NM_004924	REFSEQ	42	5.25	2.84	0.54	ACTN4	actinin, alpha 4
NM_032390	REFSEQ	41	2.82	1.52	0.541	MKI67IP	MKI67 (FHA domain) interacting nucleolar phosphoprotein
NM_012073	REFSEQ	42	3.27	1.77	0.541	CCT5	chaperonin containing TCP1, subunit 5 (epsilon)
NM_005526	REFSEQ	42	3.31	1.79	0.541	HSF1	heat shock transcription factor 1
NM_016333	REFSEQ	42	11.31	6.12	0.541	SRRM2	serine/arginine repetitive matrix 2
NM_014761	REFSEQ	42	6.68	3.62	0.542	KIAA0174	KIAA0174
NM_032560	REFSEQ	42	3.45	1.88	0.543	SMEK1	SMEK homolog 1, suppressor of mek1 (Dictyostelium)
NM_000985	REFSEQ	42	8.4	4.56	0.543	RPL17	ribosomal protein L17
NM_024069	REFSEQ	41	4.07	2.21	0.543	C19orf50	chromosome 19 open reading frame 50
NM_002337	REFSEQ	42	4.41	2.4	0.544	LRPAP1	low density lipoprotein receptor-related protein associated protein 1
NM_021980	REFSEQ	42	5.71	3.1	0.544	OPTN	optineurin
NM_015343	REFSEQ	42	13.05	7.1	0.544	DULLARD	dullard homolog (Xenopus laevis)
NM_004044	REFSEQ	42	2.38	1.3	0.545	ATIC	5-aminoimidazole-4-carboxamide ribonucleotide formyltransferase/IMP cyclohydrolase
NM_006241	REFSEQ	42	4.9	2.67	0.545	PPP1R2	protein phosphatase 1, regulatory (inhibitor) subunit 2
NM_003831	REFSEQ	41	2.4	1.31	0.545	RIOK3	RIO kinase 3 (yeast)
NM_005347	REFSEQ	42	3.17	1.73	0.546	HSPA5	heat shock 70kDa protein 5 (glucose-regulated protein, 78kDa)
NM_023079	REFSEQ	42	3.11	1.7	0.546	UBE2Z	ubiquitin-conjugating enzyme E2Z
NM_000754	REFSEQ	42	3.88	2.12	0.546	COMT	catechol-O-methyltransferase
NM_005180	REFSEQ	42	4.88	2.67	0.547	BMI1	BMI1 polycomb ring finger oncogene
ENST00000239730	ENSEMBL	41	7.43	4.07	0.547	RP11-291L22.2	similar to cell division cycle 10
NM_003299	REFSEQ	42	8.97	4.93	0.549	HSP90B1	heat shock protein 90kDa beta (Grp94), member 1
NM_003217	REFSEQ	42	12.64	6.94	0.549	TEGT	testis enhanced gene transcript (BAX inhibitor 1)
NM_005570	REFSEQ	42	5.54	3.04	0.549	LMAN1	lectin, mannose-binding, 1
NM_000284	REFSEQ	42	2.12	1.17	0.55	PDHA1	pyruvate dehydrogenase (lipoamide) alpha 1
ENST00000371639	ENSEMBL	41	2.13	1.17	0.55		hypothetical LOC284751
NM_020307	REFSEQ	42	6.58	3.63	0.551	CCNL1	cyclin L1
NM_004491	REFSEQ	41	2.84	1.57	0.551	GRLF1	glucocorticoid receptor DNA binding factor 1
NM_002721	REFSEQ	42	6.5	3.59	0.552	PPP6C	protein phosphatase 6, catalytic subunit
NM_017455	REFSEQ	42	4.18	2.31	0.552	NPTN	neuroplastin
NM_006077	REFSEQ	41	3.09	1.71	0.553	CBARA1	calcium binding atopy-related autoantigen 1
NM_174869	REFSEQ	42	3.75	2.08	0.555	IDH3G	isocitrate dehydrogenase 3 (NAD+) gamma
NM_003313	REFSEQ	42	5.63	3.13	0.555	TSTA3	tissue specific transplantation antigen P35B
NM_007176	REFSEQ	41	3.21	1.78	0.555	C14orf1	chromosome 14 open reading frame 1
NM_021131	REFSEQ	42	2.35	1.31	0.556	PPP2R4	protein phosphatase 2A activator, regulatory subunit 4
NM_021825	REFSEQ	42	3.93	2.18	0.556	CCDC90B	coiled-coil domain containing 90B
NM_001037494	REFSEQ	42	7.85	4.37	0.556	DYNLL1	dynein, light chain, LC8-type 1
NM_016417	REFSEQ	42	4.52	2.51	0.556	GLRX5	glutaredoxin 5
NM_013335	REFSEQ	41	2.29	1.27	0.557	GMPPA	GDP-mannose pyrophosphorylase A
NM_006571	REFSEQ	42	6.51	3.62	0.557	DCTN6	dynactin 6
NM_016530	REFSEQ	41	2.57	1.43	0.557	RAB8B	RAB8B, member RAS oncogene family
NM_004708	REFSEQ	42	6.59	3.67	0.557	PDCD5	programmed cell death 5
NM_003329	REFSEQ	41	7.48	4.17	0.558	TXN	thioredoxin
NM_018233	REFSEQ	41	2.45	1.37	0.558	OGFOD1	2-oxoglutarate and iron-dependent oxygenase domain containing 1
NM_017426	REFSEQ	42	3.24	1.81	0.559	NUP54	nucleoporin 54kDa
NM_001025071	REFSEQ	42	4.85	2.71	0.559	RPS14	ribosomal protein S14
NM_005484	REFSEQ	42	3.45	1.93	0.56	PARP2	poly (ADP-ribose) polymerase family, member 2
NM_015033	REFSEQ	42	4.79	2.69	0.561	FNBP1	formin binding protein 1
NM_001031711	REFSEQ	41	2.37	1.33	0.562	ERGIC1	endoplasmic reticulum-golgi intermediate compartment (ERGIC) 1
NM_003730	REFSEQ	41	2.5	1.4	0.562	RNASET2	ribonuclease T2
NM_001896	REFSEQ	42	4.35	2.44	0.562	CSNK2A2	casein kinase 2, alpha prime polypeptide
NM_006088	REFSEQ	41	4.1	2.3	0.562	TUBB2C	tubulin, beta 2C
NM_005174	REFSEQ	42	14.42	8.12	0.563	ATP5C1	ATP synthase, H+ transporting, mitochondrial F1 complex, gamma polypeptide 1
NM_080686	REFSEQ	42	3.96	2.23	0.563	BAT2	HLA-B associated transcript 2
ENST00000369492	ENSEMBL	42	5.79	3.27	0.564	C1orf203	chromosome 1 open reading frame 203
NM_014165	REFSEQ	42	6.17	3.48	0.564	C6orf66	chromosome 6 open reading frame 66
NM_003146	REFSEQ	42	1.97	1.11	0.564	SSRP1	structure specific recognition protein 1
NM_001154	REFSEQ	41	4.71	2.66	0.565	ANXA5	annexin A5
NM_002076	REFSEQ	41	3.26	1.85	0.565	GNS	glucosamine (N-acetyl)-6-sulfatase (Sanfilippo disease IIID)
NM_000979	REFSEQ	42	10.35	5.85	0.565	RPL18	ribosomal protein L18
NM_004344	REFSEQ	42	3.61	2.04	0.567	CETN2	centrin, EF-hand protein, 2
NM_002634	REFSEQ	42	4.61	2.62	0.567	PHB	prohibitin
NM_004475	REFSEQ	41	6.31	3.58	0.568	FLOT2	flotillin 2
NM_006004	REFSEQ	41	3.06	1.74	0.569	UQCRH	ubiquinol-cytochrome c reductase hinge protein
NM_005687	REFSEQ	42	2.41	1.37	0.569	FARSB	phenylalanyl-tRNA synthetase, beta subunit
NM_199074	REFSEQ	42	2.67	1.52	0.569	C3orf60	chromosome 3 open reading frame 60
NM_018714	REFSEQ	42	2.73	1.55	0.569	COG1	component of oligomeric golgi complex 1
NM_080392	REFSEQ	41	2.97	1.69	0.569	PTP4A2	protein tyrosine phosphatase type IVA, member 2
NM_006472	REFSEQ	42	16.88	9.62	0.57	TXNIP	thioredoxin interacting protein
NM_021141	REFSEQ	42	1.9	1.08	0.57	XRCC5	X-ray repair complementing defective repair in Chinese hamster cells 5 (double-strand-break rejoining; Ku autoantigen, 80kDa)
NM_178578	REFSEQ	42	3.49	1.99	0.57	PSMF1	proteasome (prosome, macropain) inhibitor subunit 1 (PI31)
NM_003127	REFSEQ	41	3.2	1.83	0.571	SPTAN1	spectrin, alpha, non-erythrocytic 1 (alpha-fodrin)
NM_014824	REFSEQ	42	2.87	1.64	0.571	FCHSD2	FCH and double SH3 domains 2
NM_014413	REFSEQ	42	4.34	2.48	0.572	EIF2AK1	eukaryotic translation initiation factor 2-alpha kinase 1
NM_003875	REFSEQ	42	4.3	2.47	0.573	GMPS	guanine monphosphate synthetase
NM_005493	REFSEQ	42	4.24	2.43	0.573	RANBP9	RAN binding protein 9
NM_006941	REFSEQ	41	2.89	1.66	0.573	SOX10	SRY (sex determining region Y)-box 10
NM_004147	REFSEQ	42	6.03	3.45	0.573	DRG1	developmentally regulated GTP binding protein 1
BC101208	GENBANK	42	9.67	5.54	0.573	FAM10A7	family with sequence similarity 10, member A7 (pseudogene)
NM_007158	REFSEQ	42	7.56	4.34	0.574	CSDE1	cold shock domain containing E1, RNA-binding
NM_018487	REFSEQ	42	4.78	2.75	0.574	TMEM176A	transmembrane protein 176A
NM_033546	REFSEQ	42	11.66	6.7	0.574		myosin regulatory light chain MRLC2
NM_183057	REFSEQ	42	2.89	1.66	0.575	VPS28	vacuolar protein sorting 28 homolog (S. cerevisiae)
NM_001909	REFSEQ	42	6.17	3.55	0.575	CTSD	cathepsin D
NM_001077690	REFSEQ	42	2.17	1.25	0.575	ALG9	asparagine-linked glycosylation 9 homolog (S. cerevisiae, alpha- 1,2-mannosyltransferase)
ENST00000391478	ENSEMBL	42	9.62	5.53	0.575	FAM10A5	family with sequence similarity 10, member A5
NM_031210	REFSEQ	42	10.88	6.26	0.575	C14orf156	chromosome 14 open reading frame 156
NM_001861	REFSEQ	42	8.09	4.66	0.575	COX4I1	cytochrome c oxidase subunit IV isoform 1
NM_005022	REFSEQ	42	9.52	5.47	0.575	PFN1	profilin 1
NM_018434	REFSEQ	42	6.79	3.92	0.577	RNF130	ring finger protein 130
NM_015999	REFSEQ	42	6.01	3.48	0.578	ADIPOR1	adiponectin receptor 1
NM_001039573	REFSEQ	42	2.48	1.43	0.578	SEC14L1	SEC14-like 1 (S. cerevisiae)
NM_198445	REFSEQ	42	2.53	1.47	0.579		FLJ45909 protein
NM_001039468	REFSEQ	41	2.79	1.62	0.58	MARK2	MAP/microtubule affinity-regulating kinase 2
NM_194261	REFSEQ	42	3.75	2.18	0.58	UBE2I	ubiquitin-conjugating enzyme E2I (UBC9 homolog, yeast)
NM_004853	REFSEQ	41	2.26	1.31	0.58	STX8	syntaxin 8
NM_017548	REFSEQ	42	6.87	3.99	0.581	CDV3	CDV3 homolog (mouse)
NM_007097	REFSEQ	42	5.35	3.11	0.581	CLTB	clathrin, light chain (Lcb)
NM_080592	REFSEQ	41	4.81	2.8	0.582	C2orf28	chromosome 2 open reading frame 28
NM_139323	REFSEQ	42	4.55	2.65	0.582	YWHAB	tyrosine 3-monooxygenase/tryptophan 5-monooxygenase activation protein, beta polypeptide
NM_002631	REFSEQ	42	2.74	1.6	0.583	PGD	phosphogluconate dehydrogenase
NM_012305	REFSEQ	42	2.47	1.45	0.584	AP2A2	adaptor-related protein complex 2, alpha 2 subunit
NM_001007277	REFSEQ	42	2.57	1.5	0.585	EI24	etoposide induced 2.4 mRNA
NM_181652	REFSEQ	42	4.51	2.64	0.585	PRDX5	peroxiredoxin 5
NC_001807_15888-15953-f	ENTREZ	42	24.45	14.3	0.585	ND4L
NM_020232	REFSEQ	42	8.49	4.98	0.586	PSMG2	proteasome (prosome, macropain) assembly chaperone 2
NM_001863	REFSEQ	42	4.27	2.51	0.586	COX6B1	cytochrome c oxidase subunit Vib polypeptide 1 (ubiquitous)
NM_001022	REFSEQ	42	4.98	2.92	0.586	RPS19	ribosomal protein S19
NM_015523	REFSEQ	42	3.62	2.13	0.587	REXO2	REX2, RNA exonuclease 2 homolog (S. cerevisiae)
NM_138795	REFSEQ	41	2.06	1.22	0.59	ARL8A	ADP-ribosylation factor-like 8A
NM_005087	REFSEQ	42	6.52	3.84	0.59	FXR1	fragile X mental retardation, autosomal homolog 1
NM_032860	REFSEQ	42	3.04	1.79	0.59	LTV1	LTV1 homolog (S. cerevisiae)
NM_004499	REFSEQ	42	5.24	3.1	0.591	HNRNPAB	heterogeneous nuclear ribonucleoprotein A/B
ENST00000391563	ENSEMBL	42	22.57	13.35	0.591	COX2
NM_199416	REFSEQ	42	2.21	1.31	0.592	PRCC	papillary renal cell carcinoma (translocation-associated)
NM_006565	REFSEQ	42	6.4	3.79	0.592	CTCF	CCCTC-binding factor (zinc finger protein)
NM_002092	REFSEQ	42	2.98	1.76	0.593	GRSF1	G-rich RNA sequence binding factor 1
NM_000942	REFSEQ	42	16.25	9.66	0.594	PPIB	peptidylprolyl isomerase B (cyclophilin B)
BC008706	GENBANK	42	6.5	3.86	0.594	PPP1R14BP1	protein phosphatase 1, regulatory (inhibitor) subunit 14B pseudogene 1
BC046928	GENBANK	42	4.98	2.96	0.595	ENO1P	enolase 1, (alpha) pseudogene
NM_004457	REFSEQ	42	3.67	2.19	0.595	ACSL3	acyl-CoA synthetase long-chain family member 3
NM_018471	REFSEQ	41	4.27	2.54	0.595	ZC3H15	zinc finger CCCH-type containing 15
NM_138689	REFSEQ	42	6.51	3.88	0.595	PPP1R14B	protein phosphatase 1, regulatory (inhibitor) subunit 14B
NM_004710	REFSEQ	42	5.1	3.04	0.595	SYNGR2	synaptogyrin 2
NM_031890	REFSEQ	42	4.18	2.49	0.595	CECR6	cat eye syndrome chromosome region, candidate 6
NM_020123	REFSEQ	42	7.85	4.68	0.596	TM9SF3	transmembrane 9 superfamily member 3
NM_004470	REFSEQ	42	8.58	5.12	0.598	FKBP2	FK506 binding protein 2, 13kDa
AF311215	GENBANK	42	4.17	2.5	0.598	NUDT4P1	nudix (nucleoside diphosphate linked moiety X)-type motif 4 pseudogene 1
NM_002710	REFSEQ	42	2.89	1.73	0.598	PPP1CC	protein phosphatase 1, catalytic subunit, gamma isoform
NM_197957	REFSEQ	42	7.29	4.35	0.598	MAX	MYC associated factor X
NM_024041	REFSEQ	41	3.49	2.09	0.599	SCNM1	sodium channel modifier 1
NM_004462	REFSEQ	42	9.09	5.45	0.599	FDFT1	farnesyl-diphosphate farnesyltransferase 1
NM_016037	REFSEQ	42	5.58	3.34	0.6	UTP11L	UTP11-like, U3 small nucleolar ribonucleoprotein, (yeast)
NM_007100	REFSEQ	42	4.14	2.49	0.6	ATP5I	ATP synthase, H+ transporting, mitochondrial F0 complex, subunit E
NM_016284	REFSEQ	41	2.52	1.51	0.6	CNOT1	CCR4-NOT transcription complex, subunit 1
NM_203504	REFSEQ	42	2.51	1.51	0.601	G3BP2	GTPase activating protein (SH3 domain) binding protein 2
NM_005662	REFSEQ	42	3.07	1.84	0.601	VDAC3	voltage-dependent anion channel 3
NM_006595	REFSEQ	42	2.55	1.53	0.601	API5	apoptosis inhibitor 5
NM_001530	REFSEQ	42	7.58	4.56	0.601	HIF1A	hypoxia-inducible factor 1, alpha subunit (basic helix-loop-helix transcription factor)
NM_015530	REFSEQ	42	6.73	4.05	0.602	GORASP2	golgi reassembly stacking protein 2, 55kDa
NM_004595	REFSEQ	42	4.57	2.75	0.602	SMS	spermine synthase
NM_080651	REFSEQ	42	2.37	1.43	0.603	MED30	mediator complex subunit 30
NM_203495	REFSEQ	41	4.89	2.95	0.604	COMMD6	COMM domain containing 6
NM_003858	REFSEQ	42	8.24	4.98	0.604	CCNK	cyclin K
NM_002116	REFSEQ	42	12.6	7.63	0.605	HLA-A	major histocompatibility complex, class I, A
NM_005336	REFSEQ	42	5.68	3.44	0.606	HDLBP	high density lipoprotein binding protein (vigilin)
NM_004763	REFSEQ	41	2.45	1.48	0.606	ITGB1BP1	integrin beta 1 binding protein 1
NM_006401	REFSEQ	41	3.83	2.33	0.608	ANP32B	acidic (leucine-rich) nuclear phosphoprotein 32 family, member B
NM_012230	REFSEQ	41	2.1	1.28	0.609	POMZP3	POM (POM121 homolog, rat) and ZP3 fusion
NM_199193	REFSEQ	41	2.34	1.43	0.611	BRE	brain and reproductive organ-expressed (TNFRSF1A modulator)
NM_172373	REFSEQ	41	3.87	2.37	0.611	ELF1	E74-like factor 1 (ets domain transcription factor)
NM_020145	REFSEQ	42	2.86	1.75	0.612	SH3GLB2	SH3-domain GRB2-like endophilin B2
NM_005389	REFSEQ	42	2.71	1.67	0.614	PCMT1	protein-L-isoaspartate (D-aspartate) O-methyltransferase
NM_000454	REFSEQ	42	4.37	2.68	0.614	SOD1	superoxide dismutase 1, soluble (amyotrophic lateral sclerosis 1 (adult))
NM_014685	REFSEQ	42	6.02	3.71	0.616	HERPUD1	homocysteine-inducible, endoplasmic reticulum stress-inducible, ubiquitin-like domain member 1
NM_052932	REFSEQ	41	4.86	3	0.617	TMEM123	transmembrane protein 123
NM_004492	REFSEQ	42	4.49	2.77	0.617	GTF2A2	general transcription factor IIA, 2, 12kDa
NM_032830	REFSEQ	42	4.31	2.66	0.617	CIRH1A	cirrhosis, autosomal recessive 1A (cirhin)
NM_002004	REFSEQ	42	3.06	1.9	0.62	FDPS	farnesyl diphosphate synthase (farnesyl pyrophosphate synthetase, dimethylallyltranstransferase, geranyltranstransferase)
NM_000034	REFSEQ	42	12.41	7.69	0.62	ALDOA	aldolase A, fructose-bisphosphate
NM_016422	REFSEQ	42	2.64	1.64	0.621	RNF141	ring finger protein 141
NM_003290	REFSEQ	42	8.4	5.22	0.621	TPM4	tropomyosin 4
NM_015984	REFSEQ	41	2.65	1.65	0.623	UCHL5	ubiquitin carboxyl-terminal hydrolase L5
NM_002970	REFSEQ	42	9.42	5.86	0.623	SAT1	spermidine/spermine N1-acetyltransferase 1
NM_016312	REFSEQ	42	10.17	6.33	0.623	WBP11	WW domain binding protein 11
NM_015913	REFSEQ	42	5.42	3.38	0.624	TXNDC12	thioredoxin domain containing 12 (endoplasmic reticulum)
NM_014874	REFSEQ	42	2.72	1.7	0.626	MFN2	mitofusin 2
NM_002013	REFSEQ	42	4.19	2.62	0.626	FKBP3	FK506 binding protein 3, 25kDa
NM_001862	REFSEQ	42	7.59	4.77	0.628	COX5B	cytochrome c oxidase subunit Vb
NM_020967	REFSEQ	41	2.94	1.84	0.628	NCOA5	nuclear receptor coactivator 5
NM_006559	REFSEQ	42	3.23	2.03	0.629	KHDRBS1	KH domain containing, RNA binding, signal transduction associated 1
NM_014222	REFSEQ	41	2.86	1.8	0.63	NDUFA8	NADH dehydrogenase (ubiquinone) 1 alpha subcomplex, 8, 19kDa
NM_001009552	REFSEQ	42	6.34	4.02	0.634	PPP2CB	protein phosphatase 2 (formerly 2A), catalytic subunit, beta isoform
NM_001002265	REFSEQ	41	2.09	1.33	0.634	MARCH8	membrane-associated ring finger (C3HC4) 8
NM_001033561	REFSEQ	42	4.77	3.02	0.634	PHF12	PHD finger protein 12
NM_006947	REFSEQ	42	2.83	1.8	0.635	SRP72	signal recognition particle 72kDa
NM_006773	REFSEQ	42	3.06	1.95	0.636	DDX18	DEAD (Asp-Glu-Ala-Asp) box polypeptide 18
NM_018010	REFSEQ	42	6.34	4.04	0.638	IFT57	intraflagellar transport 57 homolog (Chlamydomonas)
NM_016586	REFSEQ	42	4.91	3.13	0.638	MBIP	MAP3K12 binding inhibitory protein 1
NM_005102	REFSEQ	42	4.84	3.1	0.64	FEZ2	fasciculation and elongation protein zeta 2 (zygin II)
NM_001025158	REFSEQ	41	11.96	7.65	0.64	CD74	CD74 molecule, major histocompatibility complex, class II invariant chain
NM_080649	REFSEQ	42	5.26	3.37	0.64	APEX1	APEX nuclease (multifunctional DNA repair enzyme) 1
NM_004060	REFSEQ	42	5.06	3.24	0.641	CCNG1	cyclin G1
NM_012173	REFSEQ	42	4.66	2.99	0.642	FBXO25	F-box protein 25
NM_145080	REFSEQ	42	5.04	3.25	0.644	NSMCE1	non-SMC element 1 homolog (S. cerevisiae)
NM_020243	REFSEQ	42	3.82	2.46	0.644	TOMM22	translocase of outer mitochondrial membrane 22 homolog (yeast)
NM_002268	REFSEQ	42	2.36	1.53	0.648	KPNA4	karyopherin alpha 4 (importin alpha 3)
NM_002080	REFSEQ	42	4.24	2.74	0.648	GOT2	glutamic-oxaloacetic transaminase 2, mitochondrial (aspartate aminotransferase 2)
NM_016311	REFSEQ	42	4.73	3.07	0.65	ATPIF1	ATPase inhibitory factor 1
NM_006284	REFSEQ	42	4.83	3.14	0.65	TAF10	TAF10 RNA polymerase II, TATA box binding protein (TBP)-associated factor, 30kDa
NM_005566	REFSEQ	42	3.24	2.11	0.65	LDHA	lactate dehydrogenase A
NM_181503	REFSEQ	41	2.1	1.36	0.65	EXOSC8	exosome component 8
NM_003776	REFSEQ	41	3.23	2.1	0.651	MRPL40	mitochondrial ribosomal protein L40
NM_001697	REFSEQ	42	4.24	2.76	0.651	ATP5O	ATP synthase, H+ transporting, mitochondrial F1 complex, O subunit (oligomycin sensitivity conferring protein)
NM_025146	REFSEQ	41	2.7	1.76	0.652	NAT13	N-acetyltransferase 13
NM_139070	REFSEQ	42	3.52	2.3	0.652	MAPK9	mitogen-activated protein kinase 9
NM_001867	REFSEQ	42	7.79	5.08	0.652	COX7C	cytochrome c oxidase subunit VIIc
NM_021814	REFSEQ	41	4.77	3.11	0.652	ELOVL5	ELOVL family member 5, elongation of long chain fatty acids (FEN1/Elo2, SUR4/Elo3-like, yeast)
NM_052855	REFSEQ	41	6.55	4.27	0.652	ANKRD40	ankyrin repeat domain 40
NM_019056	REFSEQ	41	3.32	2.17	0.653	NDUFB11	NADH dehydrogenase (ubiquinone) 1 beta subcomplex, 11, 17.3kDa
NM_005005	REFSEQ	42	3.2	2.09	0.653	NDUFB9	NADH dehydrogenase (ubiquinone) 1 beta subcomplex, 9, 22kDa
NM_002085	REFSEQ	42	2.89	1.89	0.653	GPX4	glutathione peroxidase 4 (phospholipid hydroperoxidase)
NM_212469	REFSEQ	42	6.86	4.49	0.654	CHKA	choline kinase alpha
NM_001033088	REFSEQ	41	3.19	2.09	0.655	NGRN	neugrin, neurite outgrowth associated
NM_005346	REFSEQ	42	9.68	6.34	0.655	HSPA1B	heat shock 70kDa protein 1B
NM_003407	REFSEQ	42	6.91	4.53	0.656	ZFP36	zinc finger protein 36, C3H type, homolog (mouse)
NM_018047	REFSEQ	42	4.51	2.96	0.657	RBM22	RNA binding motif protein 22
NM_001431	REFSEQ	42	8.12	5.33	0.657	EPB41L2	erythrocyte membrane protein band 4.1-like 2
NM_016245	REFSEQ	41	4.48	2.95	0.658	HSD17B11	hydroxysteroid (17-beta) dehydrogenase 11
NM_212502	REFSEQ	41	2.02	1.34	0.662	PCTK3	PCTAIRE protein kinase 3
NM_014858	REFSEQ	41	4.27	2.83	0.663	TMCC2	transmembrane and coiled-coil domain family 2
NM_005274	REFSEQ	41	7.57	5.02	0.664	GNG5	guanine nucleotide binding protein (G protein), gamma 5
NM_006747	REFSEQ	42	3.56	2.37	0.666	SIPA1	signal-induced proliferation-associated gene 1
NM_001018137	REFSEQ	41	2.7	1.8	0.666	NME2	non-metastatic cells 2, protein (NM23B) expressed in
NM_002228	REFSEQ	41	5.59	3.73	0.667	JUN	jun oncogene
NM_005370	REFSEQ	41	4.82	3.21	0.667	RAB8A	RAB8A, member RAS oncogene family
NM_012477	REFSEQ	41	3.51	2.35	0.67	WBP1	WW domain binding protein 1
NM_005918	REFSEQ	42	3.05	2.05	0.672	MDH2	malate dehydrogenase 2, NAD (mitochondrial)
NM_198896	REFSEQ	42	9.19	6.17	0.672	RAB6A	RAB6A, member RAS oncogene family
NM_001007214	REFSEQ	41	1.8	1.21	0.673	CACYBP	calcyclin binding protein
NM_004331	REFSEQ	41	3.19	2.16	0.677	BNIP3L	BCL2/adenovirus E1B 19kDa interacting protein 3-like
NM_002072	REFSEQ	42	2.86	1.93	0.677	GNAQ	guanine nucleotide binding protein (G protein), q polypeptide
NM_004182	REFSEQ	42	3.46	2.34	0.678	UXT	ubiquitously-expressed transcript
NM_006530	REFSEQ	42	3.76	2.55	0.678	YEATS4	YEATS domain containing 4
NM_014393	REFSEQ	42	3.26	2.21	0.679	STAU2	staufen, RNA binding protein, homolog 2 (Drosophila)
NM_015161	REFSEQ	42	10.94	7.45	0.681	ARL6IP1	ADP-ribosylation factor-like 6 interacting protein 1
ENST00000398305	ENSEMBL	42	6.72	4.58	0.681	LRRC37A4	leucine rich repeat containing 37, member A4 (pseudogene)
NM_000100	REFSEQ	42	6.05	4.13	0.682	CSTB	cystatin B (stefin B)
NM_013943	REFSEQ	41	3.71	2.53	0.683	CLIC4	chloride intracellular channel 4
NM_030755	REFSEQ	42	2.98	2.03	0.683	TXNDC1	thioredoxin domain containing 1
NM_018957	REFSEQ	42	10.46	7.14	0.683	SH3BP1	SH3-domain binding protein 1
NM_178561	REFSEQ	41	3.96	2.71	0.684	CTAGE6	CTAGE family, member 6
NM_002161	REFSEQ	42	3.58	2.46	0.686	IARS	isoleucyl-tRNA synthetase
NM_177536	REFSEQ	42	2.99	2.06	0.69	SULT1A1	sulfotransferase family, cytosolic, 1A, phenol-preferring, member 1
NM_001038707	REFSEQ	42	3.77	2.61	0.692	CDC42SE1	CDC42 small effector 1
NM_002305	REFSEQ	42	11.26	7.79	0.692	LGALS1	lectin, galactoside-binding, soluble, 1 (galectin 1)
NM_002375	REFSEQ	42	7.47	5.17	0.693	MAP4	microtubule-associated protein 4
NM_001114171	REFSEQ	42	2.59	1.8	0.695	FOSB	FBJ murine osteosarcoma viral oncogene homolog B
NM_003711	REFSEQ	42	9.33	6.5	0.697	PPAP2A	phosphatidic acid phosphatase type 2A
NM_002627	REFSEQ	41	3.62	2.52	0.698	PFKP	phosphofructokinase, platelet
NM_000146	REFSEQ	42	10.46	7.3	0.698	FTL	ferritin, light polypeptide
NM_014325	REFSEQ	42	3.78	2.65	0.7	CORO1C	coronin, actin binding protein, 1C
NM_001293	REFSEQ	42	3.83	2.69	0.703	CLNS1A	chloride channel, nucleotide-sensitive, 1A
NM_005678	REFSEQ	41	5.52	3.88	0.703	SNURF	SNRPN upstream reading frame
NM_138288	REFSEQ	41	4.37	3.08	0.705	C14orf147	chromosome 14 open reading frame 147
NM_025138	REFSEQ	42	4.5	3.18	0.706	C13orf23	chromosome 13 open reading frame 23
NM_018289	REFSEQ	42	2.47	1.74	0.706	VPS53	vacuolar protein sorting 53 homolog (S. cerevisiae)
NM_001033044	REFSEQ	42	14.07	9.95	0.707	GLUL	glutamate-ammonia ligase (glutamine synthetase)
NM_005252	REFSEQ	42	4.47	3.17	0.71	FOS	v-fos FBJ murine osteosarcoma viral oncogene homolog
NM_001613	REFSEQ	42	14.85	10.56	0.711	ACTA2	actin, alpha 2, smooth muscle, aorta
NM_005053	REFSEQ	42	4.74	3.38	0.714	RAD23A	RAD23 homolog A (S. cerevisiae)
NM_030806	REFSEQ	42	7.06	5.05	0.715	C1orf21	chromosome 1 open reading frame 21
NM_001540	REFSEQ	42	13.69	9.79	0.715	HSPB1	heat shock 27kDa protein 1
NM_002902	REFSEQ	42	3.84	2.75	0.716	RCN2	reticulocalbin 2, EF-hand calcium binding domain
NM_177983	REFSEQ	42	2.85	2.05	0.718	PPM1G	protein phosphatase 1G (formerly 2C), magnesium-dependent, gamma isoform
NM_001981	REFSEQ	42	5.22	3.75	0.719	EPS15	epidermal growth factor receptor pathway substrate 15
NM_002124	REFSEQ	41	6.96	5.01	0.719	HLA-DRB1	major histocompatibility complex, class II, DR beta 1
NM_198892	REFSEQ	42	3.81	2.75	0.721	BMP2K	BMP2 inducible kinase
NM_002979	REFSEQ	42	5.41	3.92	0.724	SCP2	sterol carrier protein 2
NM_002396	REFSEQ	42	3.5	2.54	0.725	ME2	malic enzyme 2, NAD(+)-dependent, mitochondrial
NM_145689	REFSEQ	41	2.63	1.91	0.726	APBB1	amyloid beta (A4) precursor protein-binding, family B, member 1 (Fe65)
NM_002271	REFSEQ	42	2.53	1.84	0.726	IPO5	importin 5
NM_001100	REFSEQ	42	11.75	8.54	0.727	ACTA1	actin, alpha 1, skeletal muscle
NM_203330	REFSEQ	42	9.97	7.25	0.727	CD59	CD59 molecule, complement regulatory protein
NM_006628	REFSEQ	42	8.24	5.99	0.727		cyclic AMP phosphoprotein, 19 kD
NM_016016	REFSEQ	41	2.36	1.72	0.727	SLC25A39	solute carrier family 25, member 39
NM_022555	REFSEQ	41	7.87	5.72	0.727	HLA-DRB3	major histocompatibility complex, class II, DR beta 3
NM_002893	REFSEQ	42	3.47	2.53	0.729	RBBP7	retinoblastoma binding protein 7
NM_207520	REFSEQ	42	6.48	4.73	0.73	RTN4	reticulon 4
NM_001011546	REFSEQ	42	22.61	16.52	0.731	DSTN	destrin (actin depolymerizing factor)
NM_053049	REFSEQ	42	3.63	2.66	0.732	UCN3	urocortin 3 (stresscopin)
NM_016521	REFSEQ	42	3.71	2.72	0.734	TFDP3	transcription factor Dp family, member 3
NM_182923	REFSEQ	42	3.31	2.43	0.734	KLC1	kinesin light chain 1
NM_015331	REFSEQ	42	3.31	2.43	0.735	NCSTN	nicastrin
NM_057161	REFSEQ	42	3.26	2.39	0.735	KLHDC3	kelch domain containing 3
NM_001398	REFSEQ	42	9.75	7.18	0.736	ECH1	enoyl Coenzyme A hydratase 1, peroxisomal
NM_006368	REFSEQ	41	4.06	2.99	0.737	CREB3	cAMP responsive element binding protein 3
NM_003338	REFSEQ	41	2.43	1.79	0.737	UBE2D1	ubiquitin-conjugating enzyme E2D 1 (UBC4/5 homolog, yeast)
NM_002524	REFSEQ	42	2.88	2.12	0.738	NRAS	neuroblastoma RAS viral (v-ras) oncogene homolog
NM_001102	REFSEQ	42	7.19	5.32	0.74	ACTN1	actinin, alpha 1
NM_004635	REFSEQ	42	2.62	1.94	0.741	MAPKAPK3	mitogen-activated protein kinase-activated protein kinase 3
NM_014313	REFSEQ	42	10.34	7.69	0.744	TMEM50A	transmembrane protein 50A
NM_005721	REFSEQ	42	3.49	2.6	0.744	ACTR3	ARP3 actin-related protein 3 homolog (yeast)
BC038786	ENTREZ	42	7.42	5.52	0.744		hypothetical locus LOC338799
NM_001099669	REFSEQ	42	9.42	7.02	0.745	HIGD1A	HIG1 domain family, member 1A
NM_003755	REFSEQ	42	15.17	11.3	0.745	EIF3G	eukaryotic translation initiation factor 3, subunit G
NM_002123	REFSEQ	42	3.63	2.7	0.745	HLA-DQB1	major histocompatibility complex, class II, DQ beta 1
ENST00000295766	ENSEMBL	42	4.47	3.36	0.752	TUBA4B	tubulin, alpha 4b (pseudogene)
NM_002014	REFSEQ	42	5.19	3.9	0.752	FKBP4	FK506 binding protein 4, 59kDa
ENST00000391418	ENSEMBL	42	5.38	4.05	0.753	KRTAP2-1	keratin associated protein 2-1
NM_001013839	REFSEQ	42	3.67	2.76	0.754	EXOC7	exocyst complex component 7
NM_033554	REFSEQ	41	5.53	4.18	0.756	HLA-DPA1	major histocompatibility complex, class II, DP alpha 1
NM_002300	REFSEQ	41	6.88	5.22	0.758	LDHB	lactate dehydrogenase B
NM_012084	REFSEQ	42	4.17	3.17	0.761	GLUD2	glutamate dehydrogenase 2
NM_012234	REFSEQ	41	3.55	2.71	0.763	RYBP	RING1 and YY1 binding protein
NM_004374	REFSEQ	42	4.19	3.21	0.765	COX6C	cytochrome c oxidase subunit VIc
NM_001001586	REFSEQ	42	9.83	7.54	0.767	ATP1A1	ATPase, Na+/K+ transporting, alpha 1 polypeptide
NM_018947	REFSEQ	42	8.96	6.87	0.767	CYCS	cytochrome c, somatic
NM_138493	REFSEQ	42	5.92	4.54	0.768	C6orf129	chromosome 6 open reading frame 129
NM_005745	REFSEQ	41	3.94	3.03	0.769	BCAP31	B-cell receptor-associated protein 31
NM_001240	REFSEQ	41	2.85	2.2	0.772	CCNT1	cyclin T1
NM_015173	REFSEQ	41	4.58	3.54	0.773	TBC1D1	TBC1 (tre-2/USP6, BUB2, cdc16) domain family, member 1
NM_001659	REFSEQ	42	6.87	5.31	0.773	ARF3	ADP-ribosylation factor 3
NM_001634	REFSEQ	42	5.51	4.27	0.776	AMD1	adenosylmethionine decarboxylase 1
NM_018462	REFSEQ	42	13.88	10.78	0.777	C3orf10	chromosome 3 open reading frame 10
NM_015966	REFSEQ	42	5.15	4	0.777	ERGIC3	ERGIC and golgi 3
NM_001660	REFSEQ	42	7.65	5.95	0.778	ARF4	ADP-ribosylation factor 4
NM_004255	REFSEQ	42	4.92	3.83	0.778	COX5A	cytochrome c oxidase subunit Va
NM_003145	REFSEQ	42	7.15	5.57	0.78	SSR2	signal sequence receptor, beta (translocon-associated protein beta)
NM_030579	REFSEQ	42	1.85	1.44	0.78	CYB5B	cytochrome b5 type B (outer mitochondrial membrane)
NM_078629	REFSEQ	41	3.23	2.54	0.784	MSL3L1	male-specific lethal 3-like 1 (Drosophila)
NM_006471	REFSEQ	41	6.1	4.79	0.785		myosin regulatory light chain MRCL3
NM_001497	REFSEQ	41	3.3	2.59	0.786	B4GALT1	UDP-Gal:betaGlcNAc beta 1,4- galactosyltransferase, polypeptide 1
NM_002157	REFSEQ	42	5.88	4.64	0.789	HSPE1	heat shock 10kDa protein 1 (chaperonin 10)
NM_003132	REFSEQ	42	6.55	5.19	0.792	SRM	spermidine synthase
NM_001018020	REFSEQ	42	16.17	12.83	0.793	TPM1	tropomyosin 1 (alpha)
NM_005184	REFSEQ	42	4.52	3.6	0.796	CALM3	calmodulin 3 (phosphorylase kinase, delta)
NM_003022	REFSEQ	42	6.35	5.08	0.8	SH3BGRL	SH3 domain binding glutamic acid-rich protein like
NM_014232	REFSEQ	42	5.01	4.05	0.808	VAMP2	vesicle-associated membrane protein 2 (synaptobrevin 2)
NM_001175	REFSEQ	41	9.31	7.55	0.81	ARHGDIB	Rho GDP dissociation inhibitor (GDI) beta
NM_004365	REFSEQ	41	2.7	2.2	0.813	CETN3	centrin, EF-hand protein, 3 (CDC31 homolog, yeast)
NM_001695	REFSEQ	41	3.22	2.63	0.817	ATP6V1C1	ATPase, H+ transporting, lysosomal 42kDa, V1 subunit C1
NM_000521	REFSEQ	41	5.07	4.19	0.825	HEXB	hexosaminidase B (beta polypeptide)
NM_012237	REFSEQ	42	2.89	2.39	0.826	SIRT2	sirtuin (silent mating type information regulation 2 homolog) 2 (S. cerevisiae)
NM_199440	REFSEQ	42	4.22	3.49	0.827	HSPD1	heat shock 60kDa protein 1 (chaperonin)
NM_173177	REFSEQ	42	3.82	3.17	0.83		nuclear DNA-binding protein
NM_012478	REFSEQ	42	4.38	3.64	0.831	WBP2	WW domain binding protein 2
NM_014268	REFSEQ	42	16.04	13.41	0.836	MAPRE2	microtubule-associated protein, RP/EB family, member 2
NM_007107	REFSEQ	41	3.19	2.67	0.838	SSR3	signal sequence receptor, gamma (translocon-associated protein gamma)
NM_001760	REFSEQ	41	3.51	2.94	0.839	CCND3	cyclin D3
NM_016021	REFSEQ	42	6.1	5.11	0.839	UBE2J1	ubiquitin-conjugating enzyme E2, J1 (UBC6 homolog, yeast)
NM_213674	REFSEQ	42	13.23	11.14	0.842	TPM2	tropomyosin 2 (beta)
NM_024602	REFSEQ	41	2.77	2.34	0.845	HECTD3	HECT domain containing 3
NM_001081492	REFSEQ	41	10.91	9.22	0.845	KRT80	keratin 80
NM_002047	REFSEQ	41	2.57	2.19	0.851	GARS	glycyl-tRNA synthetase
NM_005749	REFSEQ	41	5.7	4.85	0.851	TOB1	transducer of ERBB2, 1
NM_006775	REFSEQ	41	7.08	6.04	0.853	QKI	quaking homolog, KH domain RNA binding (mouse)
NM_201430	REFSEQ	42	7.79	6.66	0.854	RTN3	reticulon 3
NM_018473	REFSEQ	42	6.77	5.8	0.857	THEM2	thioesterase superfamily member 2
NM_032193	REFSEQ	42	4.82	4.13	0.857	RNASEH2C	ribonuclease H2, subunit C
NM_002601	REFSEQ	42	7.05	6.1	0.865	PDE6D	phosphodiesterase 6D, cGMP-specific, rod, delta
NM_001231	REFSEQ	41	7.88	6.86	0.871	CASQ1	calsequestrin 1 (fast-twitch, skeletal muscle)
NM_030817	REFSEQ	42	7.07	6.21	0.879	APOLD1	apolipoprotein L domain containing 1
NM_003768	REFSEQ	41	6.43	5.66	0.88	PEA15	phosphoprotein enriched in astrocytes 15
NM_015509	REFSEQ	42	3.65	3.21	0.88	NECAP1	NECAP endocytosis associated 1
NM_014341	REFSEQ	41	7.28	6.47	0.889	MTCH1	mitochondrial carrier homolog 1 (C. elegans)
NM_000117	REFSEQ	42	5.74	5.19	0.905	EMD	emerin (Emery-Dreifuss muscular dystrophy)
NM_003676	REFSEQ	41	2.7	2.47	0.917	DEGS1	degenerative spermatocyte homolog 1, lipid desaturase (Drosophila)
NM_001493	REFSEQ	42	4.67	4.28	0.917	GDI1	GDP dissociation inhibitor 1
NM_004082	REFSEQ	42	6.9	6.37	0.923	DCTN1	dynactin 1 (p150, glued homolog, Drosophila)
NM_000918	REFSEQ	42	8.03	7.41	0.923	P4HB	procollagen-proline, 2-oxoglutarate 4-dioxygenase (proline 4-hydroxylase), beta polypeptide
NM_022051	REFSEQ	42	4.36	4.04	0.927	EGLN1	egl nine homolog 1 (C. elegans)
ENST00000387461	ENSEMBL	42	7.47	6.97	0.932	ND6
NM_022733	REFSEQ	42	7.55	7.12	0.943	SMAP2	stromal membrane-associated GTPase-activating protein 2
NM_013271	REFSEQ	42	3.02	2.85	0.944	PCSK1N	proprotein convertase subtilisin/kexin type 1 inhibitor
NM_024825	REFSEQ	42	4.23	3.99	0.944	PODNL1	podocan-like 1
NM_006317	REFSEQ	42	3.81	3.63	0.951	BASP1	brain abundant, membrane attached signal protein 1
NM_003461	REFSEQ	41	3.31	3.16	0.953	ZYX	zyxin
NM_016098	REFSEQ	42	4.46	4.3	0.964	BRP44L	brain protein 44-like
NM_138282	REFSEQ	42	8.64	8.45	0.978	ATP6V1G2	ATPase, H+ transporting, lysosomal 13kDa, V1 subunit G2
NM_182746	REFSEQ	42	4	3.95	0.988	MCM4	minichromosome maintenance complex component 4
NM_014911	REFSEQ	42	4.67	4.67	0.999	AAK1	AP2 associated kinase 1
NM_024006	REFSEQ	42	6.12	6.12	1	VKORC1	vitamin K epoxide reductase complex, subunit 1
