# Supplementary material for: Definition, conservation and epigenetics of housekeeping and tissue-enriched genes
Source: BMC Genomics. 2009 Jun 17;10:269. doi: 10.1186/1471-2164-10-269 (PMC2706266; doi:10.1186/1471-2164-10-269)
Supplement: Additional file 2 — Tissue enriched gene list. List of 975 human tissue enriched genes. [file 1471-2164-10-269-S2.xls]

## Sheet: teg.list
Additional file 2. Tissue Enriched Genes
Tissue	Accession	Source	Intensity	Gene Symbol	Product
adipose tissue, white, subcutaneous	NM_022094	REFSEQ	5.35475	CIDEC	cell death-inducing DFFA-like effector c
adipose tissue, white, subcutaneous	NM_001442	REFSEQ	18.7266	FABP4	fatty acid binding protein 4, adipocyte
adipose tissue, white, subcutaneous	NM_002666	REFSEQ	2.97977	PLIN	perilipin
adrenal gland	ENST00000335580	ENSEMBL	10.0174		3-beta-hydroxysteroid dehydrogenase, tissue-type heart
adrenal gland	NM_001628	REFSEQ	26.164	AKR1B1	aldo-keto reductase family 1, member B1 (aldose reductase)
adrenal gland	NM_199166	REFSEQ	17.7083	ALAS1	aminolevulinate, delta-, synthase 1
adrenal gland	NM_020682	REFSEQ	12.455	AS3MT	arsenic (+3 oxidation state) methyltransferase
adrenal gland	NM_000927	REFSEQ	2.62716	ABCB1	ATP-binding cassette, sub-family B (MDR/TAP), member 1
adrenal gland	NM_001819	REFSEQ	2.81833	CHGB	chromogranin B (secretogranin 1)
adrenal gland	NM_001026213	REFSEQ	39.6661	CYP11B1	cytochrome P450, family 11, subfamily B, polypeptide 1
adrenal gland	NM_000498	REFSEQ	46.0413	CYP11B2	cytochrome P450, family 11, subfamily B, polypeptide 2
adrenal gland	NM_000102	REFSEQ	27.9372	CYP17A1	cytochrome P450, family 17, subfamily A, polypeptide 1
adrenal gland	NM_000500	REFSEQ	20.1054	CYP21A2	cytochrome P450, family 21, subfamily A, polypeptide 2
adrenal gland	NM_004109	REFSEQ	19.6663	FDX1	ferredoxin 1
adrenal gland	NM_016591	REFSEQ	1.78187	GCNT4	glucosaminyl (N-acetyl) transferase 4, core 2 (beta-1,6-N-acetylglucosaminyltransferase)
adrenal gland	NM_012413	REFSEQ	2.19581	QPCT	glutaminyl-peptide cyclotransferase (glutaminyl cyclase)
adrenal gland	NM_000529	REFSEQ	5.04341	MC2R	melanocortin 2 receptor (adrenocorticotropic hormone)
adrenal gland	NM_018298	REFSEQ	1.38407	MCOLN3	mucolipin 3
adrenal gland	NM_002514	REFSEQ	3.5044	NOV	nephroblastoma overexpressed gene
adrenal gland	NM_032623	REFSEQ	3.56608		ovary-specific acidic protein
adrenal gland	NM_001082959	REFSEQ	17.0764	SCARB1	scavenger receptor class B, member 1
adrenal gland	NM_199292	REFSEQ	1.31566	TH	tyrosine hydroxylase
bladder	NM_005201	REFSEQ	1.1328	CCR8	chemokine (C-C motif) receptor 8
bladder	NM_002422	REFSEQ	1.427	MMP3	matrix metallopeptidase 3 (stromelysin 1, progelatinase)
bladder	NM_173857	REFSEQ	3.0947	VN1R4	vomeronasal 1 receptor 4
bone marrow	NM_001037969	REFSEQ	8.3509	ALAS2	aminolevulinate, delta-, synthase 2
bone marrow	NM_002417	REFSEQ	9.48397	MKI67	antigen identified by monoclonal antibody Ki-67
bone marrow	NM_018136	REFSEQ	2.44468	ASPM	asp (abnormal spindle) homolog, microcephaly associated (Drosophila)
bone marrow	NM_001700	REFSEQ	6.78747	AZU1	azurocidin 1 (cationic antimicrobial protein 37)
bone marrow	NM_001725	REFSEQ	14.168	BPI	bactericidal/permeability-increasing protein
bone marrow	NM_001738	REFSEQ	12.1893	CA1	carbonic anhydrase I
bone marrow	NM_001816	REFSEQ	5.76247	CEACAM8	carcinoembryonic antigen-related cell adhesion molecule 8
bone marrow	NM_004345	REFSEQ	7.25836	CAMP	cathelicidin antimicrobial peptide
bone marrow	NM_001911	REFSEQ	23.8287	CTSG	cathepsin G
bone marrow	NM_001813	REFSEQ	3.86595	CENPE	centromere protein E, 312kDa
bone marrow	ENST00000302932	ENSEMBL	13.1975	C20orf181	chromosome 20 open reading frame 181
bone marrow	NM_138337	REFSEQ	3.09657	CLEC12A	C-type lectin domain family 12, member A
bone marrow	NM_080387	REFSEQ	1.18405	CLEC4D	C-type lectin domain family 4, member D
bone marrow	NM_003650	REFSEQ	12.5792	CST7	cystatin F (leukocystatin)
bone marrow	NM_000397	REFSEQ	1.85397	CYBB	cytochrome b-245, beta polypeptide (chronic granulomatous disease)
bone marrow	NM_152515	REFSEQ	2.4768	CKAP2L	cytoskeleton associated protein 2-like
bone marrow	NM_004084	REFSEQ	21.042	DEFA1	defensin, alpha 1
bone marrow	NM_005217	REFSEQ	21.0633	DEFA3	defensin, alpha 3, neutrophil-specific
bone marrow	NM_001925	REFSEQ	36.1858	DEFA4	defensin, alpha 4, corticostatin
bone marrow	NM_001972	REFSEQ	13.6856	ELA2	elastase 2, neutrophil
bone marrow	NM_000502	REFSEQ	12.3651	EPX	eosinophil peroxidase
bone marrow	NM_001114134	REFSEQ	4.48651	EPB42	erythrocyte membrane protein band 4.2
bone marrow	NM_016633	REFSEQ	7.89593	ERAF	erythroid associated factor
bone marrow	NM_133277	REFSEQ	1.1683	FCAR	Fc fragment of IgA, receptor for
bone marrow	NM_170776	REFSEQ	2.41425	GPR97	G protein-coupled receptor 97
bone marrow	NM_002099	REFSEQ	19.5986	GYPA	glycophorin A (MNS blood group)
bone marrow	NM_002100	REFSEQ	6.1875	GYPB	glycophorin B (MNS blood group)
bone marrow	NM_198682	REFSEQ	1.08386	GYPE	glycophorin E
bone marrow	NM_000518	REFSEQ	18.0199	HBB	hemoglobin, beta
bone marrow	NM_000519	REFSEQ	18.2088	HBD	hemoglobin, delta
bone marrow	NM_000190	REFSEQ	4.10181	HMBS	hydroxymethylbilane synthase
bone marrow	NM_000420	REFSEQ	3.57256	KEL	Kell blood group, metallo-endopeptidase
bone marrow	NM_014875	REFSEQ	1.42817	KIF14	kinesin family member 14
bone marrow	NM_002424	REFSEQ	5.53642	MMP8	matrix metallopeptidase 8 (neutrophil collagenase)
bone marrow	NM_006138	REFSEQ	6.31062	MS4A3	membrane-spanning 4-domains, subfamily A, member 3 (hematopoietic cell-specific)
bone marrow	NM_000250	REFSEQ	11.4283	MPO	myeloperoxidase
bone marrow	NM_021209	REFSEQ	1.10442	NLRC4	NLR family, CARD domain containing 4
bone marrow	NM_022346	REFSEQ	7.69738	NCAPG	non-SMC condensin I complex, subunit G
bone marrow	NM_006163	REFSEQ	11.4272	NFE2	nuclear factor (erythroid-derived 2), 45kDa
bone marrow	NM_005091	REFSEQ	14.1925	PGLYRP1	peptidoglycan recognition protein 1
bone marrow	NM_012387	REFSEQ	5.91697	PADI4	peptidyl arginine deiminase, type IV
bone marrow	NM_002704	REFSEQ	4.17189	PPBP	pro-platelet basic protein (chemokine (C-X-C motif) ligand 7)
bone marrow	NM_002777	REFSEQ	3.94978	PRTN3	proteinase 3 (serine proteinase, neutrophil, Wegener granulomatosis autoantigen)
bone marrow	NM_006093	REFSEQ	17.7824	PRG3	proteoglycan 3
bone marrow	NM_020485	REFSEQ	1.19713	RHCE	Rh blood group, CcEe antigens
bone marrow	NM_016124	REFSEQ	1.06986	RHD	Rh blood group, D antigen
bone marrow	NM_000324	REFSEQ	3.05202	RHAG	Rh-associated glycoprotein
bone marrow	NM_002934	REFSEQ	47.7615	RNASE2	ribonuclease, RNase A family, 2 (liver, eosinophil-derived neurotoxin)
bone marrow	NM_002935	REFSEQ	37.1507	RNASE3	ribonuclease, RNase A family, 3 (eosinophil cationic protein)
bone marrow	NM_005621	REFSEQ	14.1866	S100A12	S100 calcium binding protein A12
bone marrow	NM_002964	REFSEQ	46.6685	S100A8	S100 calcium binding protein A8
bone marrow	NM_002965	REFSEQ	14.9683	S100A9	S100 calcium binding protein A9
bone marrow	NM_005024	REFSEQ	8.75636	SERPINB10	serpin peptidase inhibitor, clade B (ovalbumin), member 10
bone marrow	NM_000342	REFSEQ	7.99875	SLC4A1	solute carrier family 4, anion exchanger, member 1 (erythrocyte membrane protein band 3, Diego blood group)
bone marrow	NM_003126	REFSEQ	2.96206	SPTA1	spectrin, alpha, erythrocytic 1 (elliptocytosis 2)
bone marrow	NM_006778	REFSEQ	2.78582	TRIM10	tripartite motif-containing 10
bone marrow	NM_015431	REFSEQ	2.6185	TRIM58	tripartite motif-containing 58
bone marrow	NM_078488	REFSEQ	3.37978	VNN2	vanin 2
brain	NM_174858	REFSEQ	12.3117	AK5	adenylate kinase 5
brain	NM_001033677	REFSEQ	4.80511	CABP1	calcium binding protein 1
brain	NM_001082534	REFSEQ	4.37972	CA10	carbonic anhydrase X
brain	NM_021189	REFSEQ	11.5401	CADM3	cell adhesion molecule 3
brain	NM_001822	REFSEQ	13.2258	CHN1	chimerin (chimaerin) 1
brain	NM_006650	REFSEQ	13.7506	CPLX2	complexin 2
brain	NM_001039350	REFSEQ	31.1087	DPP6	dipeptidyl-peptidase 6
brain	AK124129	GENBANK	13.1129		DKFZP434H168 protein
brain	NM_001446	REFSEQ	10.0288	FABP7	fatty acid binding protein 7, brain
brain	NM_175929	REFSEQ	2.69904	FGF14	fibroblast growth factor 14
brain	NM_005249	REFSEQ	1.7465	FOXG1	forkhead box G1
brain	NM_000806	REFSEQ	3.50062	GABRA1	gamma-aminobutyric acid (GABA) A receptor, alpha 1
brain	NM_000811	REFSEQ	1.39713	GABRA6	gamma-aminobutyric acid (GABA) A receptor, alpha 6
brain	NM_000812	REFSEQ	1.70458	GABRB1	gamma-aminobutyric acid (GABA) A receptor, beta 1
brain	NM_198904	REFSEQ	4.82187	GABRG2	gamma-aminobutyric acid (GABA) A receptor, gamma 2
brain	NM_005458	REFSEQ	2.96302	GABBR2	gamma-aminobutyric acid (GABA) B receptor, 2
brain	NM_000407	REFSEQ	9.62238	GP1BB	glycoprotein Ib (platelet), beta polypeptide
brain	NM_201592	REFSEQ	43.2241	GPM6A	glycoprotein M6A
brain	NM_002045	REFSEQ	21.5318	GAP43	growth associated protein 43
brain	NM_020988	REFSEQ	27.1399	GNAO1	guanine nucleotide binding protein (G protein), alpha activating activity polypeptide O
brain	NM_012202	REFSEQ	36.0748	GNG3	guanine nucleotide binding protein (G protein), gamma 3
brain	NM_002143	REFSEQ	16.4331	HPCA	hippocalcin
brain	NM_015980	REFSEQ	1.51767		HMP19 protein
brain	AK091093	GENBANK	1.23649		hypothetical protein DKFZp761H2121
brain	NM_004984	REFSEQ	21.7729	KIF5A	kinesin family member 5A
brain	NM_001034838	REFSEQ	2.68546	KCNIP1	Kv channel interacting protein 1
brain	NM_032808	REFSEQ	3.69446	LINGO1	leucine rich repeat and Ig domain containing 1
brain	NM_080723	REFSEQ	3.2693	NRSN1	neurensin 1
brain	NM_004386	REFSEQ	1.25444	NCAN	neurocan
brain	NM_002500	REFSEQ	4.46449	NEUROD1	neurogenic differentiation 1
brain	NM_006160	REFSEQ	27.295	NEUROD2	neurogenic differentiation 2
brain	NM_002515	REFSEQ	34.8928	NOVA1	neuro-oncological ventral antigen 1
brain	NM_002854	REFSEQ	6.00578	PVALB	parvalbumin
brain	NM_001099335	REFSEQ	4.53599	PHYHIP	phytanoyl-CoA 2-hydroxylase interacting protein
brain	NM_024554	REFSEQ	1.51667	PGBD5	piggyBac transposable element derived 5
brain	NM_145239	REFSEQ	1.74151	PRRT2	proline-rich transmembrane protein 2
brain	NM_002866	REFSEQ	7.86793	RAB3A	RAB3A, member RAS oncogene family
brain	NM_016606	REFSEQ	6.63949	REEP2	receptor accessory protein 2
brain	NM_014989	REFSEQ	1.49293	RIMS1	regulating synaptic membrane exocytosis 1
brain	NM_001102445	REFSEQ	16.3832	RGS4	regulator of G-protein signaling 4
brain	NM_002924	REFSEQ	2.35891	RGS7	regulator of G-protein signaling 7
brain	NM_021136	REFSEQ	9.59888	RTN1	reticulon 1
brain	NM_145733	REFSEQ	13.8784	SEPT3	septin 3
brain	NM_002688	REFSEQ	8.76028	SEPT5	septin 5
brain	NM_003026	REFSEQ	5.89251	SH3GL2	SH3-domain GRB2-like 2
brain	NM_020309	REFSEQ	2.94239	SLC17A7	solute carrier family 17 (sodium-dependent inorganic phosphate cotransporter), member 7
brain	NM_015063	REFSEQ	1.43698	SLC8A2	solute carrier family 8 (sodium-calcium exchanger), member 2
brain	NM_133499	REFSEQ	3.27157	SYN1	synapsin I
brain	NM_133625	REFSEQ	10.4762	SYN2	synapsin II
brain	NM_014849	REFSEQ	3.80663	SV2A	synaptic vesicle glycoprotein 2A
brain	NM_144642	REFSEQ	1.65442	SYNPR	synaptoporin
brain	NM_003081	REFSEQ	34.0255	SNAP25	synaptosomal-associated protein, 25kDa
brain	NM_014841	REFSEQ	6.86037	SNAP91	synaptosomal-associated protein, 91kDa homolog (mouse)
brain	NM_052874	REFSEQ	10.2619	STX1B	syntaxin 1B
brain	NM_003165	REFSEQ	24.8627	STXBP1	syntaxin binding protein 1
brain	NM_001001502	REFSEQ	37.3598	SNCB	synuclein, beta
brain	NM_006593	REFSEQ	2.0272	TBR1	T-box, brain, 1
brain	NM_004615	REFSEQ	27.0675	TSPAN7	tetraspanin 7
brain	NM_001008272	REFSEQ	5.30358	TAGLN3	transgelin 3
brain	NM_003385	REFSEQ	44.93	VSNL1	visinin-like 1
brain	NM_003412	REFSEQ	5.0128	ZIC1	Zic family member 1 (odd-paired homolog, Drosophila)
brain	NM_205768	REFSEQ	2.72241	ZNF238	zinc finger protein 238
cervix uteri	ENST00000377549	ENSEMBL	3.40346		keratinocyte growth factor-like protein 1
heart	NM_014391	REFSEQ	48.1769	ANKRD1	ankyrin repeat domain 1 (cardiac muscle)
heart	NM_001232	REFSEQ	24.5731	CASQ2	calsequestrin 2 (cardiac muscle)
heart	NM_032499	REFSEQ	3.09818	C15orf41	chromosome 15 open reading frame 41
heart	NM_006587	REFSEQ	2.71423	CORIN	corin, serine peptidase
heart	NM_004113	REFSEQ	4.72833	FGF12	fibroblast growth factor 12
heart	NM_005295	REFSEQ	1.40234	GPR22	G protein-coupled receptor 22
heart	NM_001018091	REFSEQ	22.2439		GRINL1A combined protein
heart	NM_006308	REFSEQ	5.98323	HSPB3	heat shock 27kDa protein 3
heart	NM_002152	REFSEQ	6.25579	HRC	histidine rich calcium binding protein
heart	NM_000256	REFSEQ	11.6256	MYBPC3	myosin binding protein C, cardiac
heart	NM_021223	REFSEQ	29.5746	MYL7	myosin, light chain 7, regulatory
heart	NM_006172	REFSEQ	8.39193	NPPA	natriuretic peptide precursor A
heart	NM_213569	REFSEQ	15.4845	NEBL	nebulette
heart	ENST00000290426	ENSEMBL	6.10581	NPY6R	neuropeptide Y receptor Y6 (pseudogene)
heart	NM_004387	REFSEQ	1.5921	NKX2-5	NK2 transcription factor related, locus 5 (Drosophila)
heart	NM_144651	REFSEQ	1.08031	PXDNL	peroxidasin homolog (Drosophila)-like
heart	NM_001035	REFSEQ	2.27422	RYR2	ryanodine receptor 2 (cardiac)
heart	NM_000363	REFSEQ	29.9996	TNNI3	troponin I type 3 (cardiac)
heart	NM_003783	REFSEQ	3.33309	B3GALT2	UDP-Gal:betaGlcNAc beta 1,3-galactosyltransferase, polypeptide 2
jejunum, small intestine	NM_014479	REFSEQ	30.485	ADAMDEC1	ADAM-like, decysin 1
jejunum, small intestine	NM_001285	REFSEQ	3.39544	CLCA1	CLCA family member 1, chloride channel regulator
jejunum, small intestine	NM_021010	REFSEQ	23.8556	DEFA5	defensin, alpha 5, Paneth cell-specific
jejunum, small intestine	NM_001926	REFSEQ	7.05092	DEFA6	defensin, alpha 6, Paneth cell-specific
jejunum, small intestine	NM_000134	REFSEQ	3.97453	FABP2	fatty acid binding protein 2, intestinal
jejunum, small intestine	NM_001041	REFSEQ	1.0699	SI	sucrase-isomaltase (alpha-glucosidase)
kidney	NM_024758	REFSEQ	10.3982	AGMAT	agmatine ureohydrolase (agmatinase)
kidney	NM_031900	REFSEQ	7.48301	AGXT2	alanine-glyoxylate aminotransferase 2
kidney	NM_152565	REFSEQ	3.16058	ATP6V0D2	ATPase, H+ transporting, lysosomal 38kDa, V0 subunit d2
kidney	NM_003986	REFSEQ	6.62107	BBOX1	butyrobetaine (gamma), 2-oxoglutarate dioxygenase (gamma-butyrobetaine hydroxylase) 1
kidney	NM_001218	REFSEQ	10.5969	CA12	carbonic anhydrase XII
kidney	NM_000085	REFSEQ	8.54889	CLCNKB	chloride channel Kb
kidney	NM_153022	REFSEQ	3.0212	C12orf59	chromosome 12 open reading frame 59
kidney	NM_152569	REFSEQ	2.03987	C9orf66	chromosome 9 open reading frame 66
kidney	NM_020384	REFSEQ	4.82945	CLDN2	claudin 2
kidney	NM_001081	REFSEQ	4.08946	CUBN	cubilin (intrinsic factor-cobalamin receptor)
kidney	NM_004413	REFSEQ	15.7013	DPEP1	dipeptidase 1 (renal)
kidney	NM_001082971	REFSEQ	3.56458	DDC	dopa decarboxylase (aromatic L-amino acid decarboxylase)
kidney	NM_002021	REFSEQ	4.53398	FMO1	flavin containing monooxygenase 1
kidney	NM_001977	REFSEQ	6.16449	ENPEP	glutamyl aminopeptidase (aminopeptidase A)
kidney	NM_004795	REFSEQ	3.02973	KL	klotho
kidney	NM_022901	REFSEQ	1.0639	LRRC19	leucine rich repeat containing 19
kidney	NM_003960	REFSEQ	6.74861	NAT8	N-acetyltransferase 8
kidney	NM_016347	REFSEQ	16.005	NAT8B	N-acetyltransferase 8B (gene/pseudogene)
kidney	NM_014625	REFSEQ	1.60979	NPHS2	nephrosis 2, idiopathic, steroid-resistant (podocin)
kidney	NM_003988	REFSEQ	5.87872	PAX2	paired box 2
kidney	NM_000316	REFSEQ	12.9421	PTHR1	parathyroid hormone receptor 1
kidney	NM_002614	REFSEQ	5.57261	PDZK1	PDZ domain containing 1
kidney	NM_002591	REFSEQ	5.19171	PCK1	phosphoenolpyruvate carboxykinase 1 (soluble)
kidney	NM_002243	REFSEQ	7.98695	KCNJ15	potassium inwardly-rectifying channel, subfamily J, member 15
kidney	NM_000339	REFSEQ	2.15431	SLC12A3	solute carrier family 12 (sodium/chloride transporters), member 3
kidney	NM_000338	REFSEQ	10.875	SLC12A1	solute carrier family 12 (sodium/potassium/chloride transporters), member 1
kidney	NM_022444	REFSEQ	2.00318	SLC13A1	solute carrier family 13 (sodium/sulfate symporters), member 1
kidney	NM_001011554	REFSEQ	3.61879	SLC13A3	solute carrier family 13 (sodium-dependent dicarboxylate transporter), member 3
kidney	NM_005074	REFSEQ	4.46015	SLC17A1	solute carrier family 17 (sodium phosphate), member 1
kidney	NM_006632	REFSEQ	4.74266	SLC17A3	solute carrier family 17 (sodium phosphate), member 3
kidney	NM_004790	REFSEQ	2.39602	SLC22A6	solute carrier family 22 (organic anion transporter), member 6
kidney	NM_004254	REFSEQ	8.2453	SLC22A8	solute carrier family 22 (organic anion transporter), member 8
kidney	NM_003058	REFSEQ	1.50066	SLC22A2	solute carrier family 22 (organic cation transporter), member 2
kidney	NM_000341	REFSEQ	6.08147	SLC3A1	solute carrier family 3 (cystine, dibasic and neutral amino acid transporters, activator of cystine, dibasic and neutral amino acid transport), member 1
kidney	NM_003052	REFSEQ	3.86793	SLC34A1	solute carrier family 34 (sodium phosphate), member 1
kidney	NM_003982	REFSEQ	3.18033	SLC7A7	solute carrier family 7 (cationic amino acid transporter, y+ system), member 7
kidney	NM_014270	REFSEQ	1.68674	SLC7A9	solute carrier family 7 (cationic amino acid transporter, y+ system), member 9
kidney	NM_020665	REFSEQ	19.2236	TMEM27	transmembrane protein 27
kidney	NM_014464	REFSEQ	2.96246	TINAG	tubulointerstitial nephritis antigen
kidney	NM_173355	REFSEQ	2.52598	UPP2	uridine phosphorylase 2
kidney	NM_001008389	REFSEQ	18.5711	UMOD	uromodulin (uromucoid, Tamm-Horsfall glycoprotein)
liver	NM_005518	REFSEQ	17.956	HMGCS2	3-hydroxy-3-methylglutaryl-Coenzyme A synthase 2 (mitochondrial)
liver	NM_017888	REFSEQ	12.4489	ACSM5	acyl-CoA synthetase medium-chain family member 5
liver	NM_130767	REFSEQ	1.82867	ACOT12	acyl-CoA thioesterase 12
liver	NM_001133	REFSEQ	6.33782	AFM	afamin
liver	NM_000030	REFSEQ	5.23993	AGXT	alanine-glyoxylate aminotransferase
liver	NM_000477	REFSEQ	30.932	ALB	albumin
liver	NM_000669	REFSEQ	30.0051	ADH1C	alcohol dehydrogenase 1C (class I), gamma polypeptide
liver	NM_000670	REFSEQ	21.865	ADH4	alcohol dehydrogenase 4 (class II), pi polypeptide
liver	NM_001102470	REFSEQ	6.69829	ADH6	alcohol dehydrogenase 6 (class V)
liver	NM_005989	REFSEQ	5.77148	AKR1D1	aldo-keto reductase family 1, member D1 (delta 4-3-ketosteroid-5-beta-reductase)
liver	NM_130786	REFSEQ	7.02919	A1BG	alpha-1-B glycoprotein
liver	NM_001633	REFSEQ	21.1475	AMBP	alpha-1-microglobulin/bikunin precursor
liver	NM_001622	REFSEQ	20.8471	AHSG	alpha-2-HS-glycoprotein
liver	NM_014495	REFSEQ	31.8537	ANGPTL3	angiopoietin-like 3
liver	NM_014576	REFSEQ	3.74432	A1CF	APOBEC1 complementation factor
liver	NM_000039	REFSEQ	20.9587	APOA1	apolipoprotein A-I
liver	NM_001643	REFSEQ	43.2443	APOA2	apolipoprotein A-II
liver	NM_000384	REFSEQ	4.94509	APOB	apolipoprotein B (including Ag(x) antigen)
liver	NM_000483	REFSEQ	30.5382	APOC2	apolipoprotein C-II
liver	NM_000040	REFSEQ	22.4512	APOC3	apolipoprotein C-III
liver	NM_000042	REFSEQ	15.3873	APOH	apolipoprotein H (beta-2-glycoprotein I)
liver	NM_020980	REFSEQ	13.36	AQP9	aquaporin 9
liver	NM_000045	REFSEQ	12.4051	ARG1	arginase, liver
liver	NM_001671	REFSEQ	2.70328	ASGR1	asialoglycoprotein receptor 1
liver	NM_080912	REFSEQ	2.6053	ASGR2	asialoglycoprotein receptor 2
liver	NM_001701	REFSEQ	3.37968	BAAT	bile acid Coenzyme A: amino acid N-acyltransferase (glycine N-choloyltransferase)
liver	NM_001875	REFSEQ	13.7226	CPS1	carbamoyl-phosphate synthetase 1, mitochondrial
liver	NM_001266	REFSEQ	13.9327	CES1	carboxylesterase 1 (monocyte/macrophage serine esterase 1)
liver	ENST00000361503	ENSEMBL	6.912	CES4	carboxylesterase 4-like
liver	NM_001872	REFSEQ	16.8764	CPB2	carboxypeptidase B2 (plasma)
liver	NM_001308	REFSEQ	1.36007	CPN1	carboxypeptidase N, polypeptide 1
liver	NM_001080513	REFSEQ	1.84075	CPN2	carboxypeptidase N, polypeptide 2
liver	NM_152311	REFSEQ	8.74743	CLRN3	clarin 3
liver	NM_000506	REFSEQ	10.3143	F2	coagulation factor II (thrombin)
liver	NM_000133	REFSEQ	11.2551	F9	coagulation factor IX (plasma thromboplastic component, Christmas disease, hemophilia B)
liver	NM_000128	REFSEQ	5.21401	F11	coagulation factor XI (plasma thromboplastin antecedent)
liver	NM_001994	REFSEQ	2.84243	F13B	coagulation factor XIII, B polypeptide
liver	NM_006438	REFSEQ	6.53903	COLEC10	collectin sub-family member 10 (C-type lectin)
liver	NM_000715	REFSEQ	8.06249	C4BPA	complement component 4 binding protein, alpha
liver	NM_001017365	REFSEQ	1.49199	C4BPB	complement component 4 binding protein, beta
liver	NM_001735	REFSEQ	3.95769	C5	complement component 5
liver	NM_000065	REFSEQ	3.02669	C6	complement component 6
liver	NM_000562	REFSEQ	4.26247	C8A	complement component 8, alpha polypeptide
liver	NM_000066	REFSEQ	3.88065	C8B	complement component 8, beta polypeptide
liver	NM_001737	REFSEQ	6.36589	C9	complement component 9
liver	NM_001710	REFSEQ	11.1308	CFB	complement factor B
liver	NM_002113	REFSEQ	35.2126	CFHR1	complement factor H-related 1
liver	NM_005666	REFSEQ	33.7417	CFHR2	complement factor H-related 2
liver	NM_021023	REFSEQ	37.342	CFHR3	complement factor H-related 3
liver	NM_006684	REFSEQ	11.5944	CFHR4	complement factor H-related 4
liver	NM_030787	REFSEQ	1.62325	CFHR5	complement factor H-related 5
liver	NM_000567	REFSEQ	2.31629	CRP	C-reactive protein, pentraxin-related
liver	NM_000761	REFSEQ	10.1617	CYP1A2	cytochrome P450, family 1, subfamily A, polypeptide 2
liver	NM_000766	REFSEQ	13.0487	CYP2A13	cytochrome P450, family 2, subfamily A, polypeptide 13
liver	NM_000762	REFSEQ	18.6768	CYP2A6	cytochrome P450, family 2, subfamily A, polypeptide 6
liver	NM_000764	REFSEQ	12.7776	CYP2A7	cytochrome P450, family 2, subfamily A, polypeptide 7
liver	NM_000767	REFSEQ	8.26073	CYP2B6	cytochrome P450, family 2, subfamily B, polypeptide 6
liver	NM_000772	REFSEQ	70.6459	CYP2C18	cytochrome P450, family 2, subfamily C, polypeptide 18
liver	NM_000769	REFSEQ	26.6872	CYP2C19	cytochrome P450, family 2, subfamily C, polypeptide 19
liver	NM_000770	REFSEQ	33.4586	CYP2C8	cytochrome P450, family 2, subfamily C, polypeptide 8
liver	NM_000771	REFSEQ	29.9885	CYP2C9	cytochrome P450, family 2, subfamily C, polypeptide 9
liver	NM_000773	REFSEQ	43.6971	CYP2E1	cytochrome P450, family 2, subfamily E, polypeptide 1
liver	NM_017460	REFSEQ	9.83853	CYP3A4	cytochrome P450, family 3, subfamily A, polypeptide 4
liver	NM_057095	REFSEQ	3.12758	CYP3A43	cytochrome P450, family 3, subfamily A, polypeptide 43
liver	NM_000777	REFSEQ	18.5481	CYP3A5	cytochrome P450, family 3, subfamily A, polypeptide 5
liver	BX648856	GENBANK	7.1869	CYP3A5P2	cytochrome P450, family 3, subfamily A, polypeptide 5 pseudogene 2
liver	NM_000765	REFSEQ	13.8216	CYP3A7	cytochrome P450, family 3, subfamily A, polypeptide 7
liver	NM_021187	REFSEQ	5.06531	CYP4F11	cytochrome P450, family 4, subfamily F, polypeptide 11
liver	NM_001082	REFSEQ	6.04128	CYP4F2	cytochrome P450, family 4, subfamily F, polypeptide 2
liver	NM_000896	REFSEQ	9.78029	CYP4F3	cytochrome P450, family 4, subfamily F, polypeptide 3
liver	NM_000780	REFSEQ	3.82986	CYP7A1	cytochrome P450, family 7, subfamily A, polypeptide 1
liver	NM_004391	REFSEQ	1.30344	CYP8B1	cytochrome P450, family 8, subfamily B, polypeptide 1
liver	NM_014375	REFSEQ	9.16966	FETUB	fetuin B
liver	NM_000508	REFSEQ	38.7083	FGA	fibrinogen alpha chain
liver	NM_005141	REFSEQ	29.6402	FGB	fibrinogen beta chain
liver	NM_000509	REFSEQ	35.7343	FGG	fibrinogen gamma chain
liver	NM_201552	REFSEQ	10.5599	FGL1	fibrinogen-like 1
liver	NM_006894	REFSEQ	15.8288	FMO3	flavin containing monooxygenase 3
liver	NM_001486	REFSEQ	1.8551	GCKR	glucokinase (hexokinase 4) regulator
liver	NM_013267	REFSEQ	3.08551	GLS2	glutaminase 2 (liver, mitochondrial)
liver	NM_018960	REFSEQ	5.67104	GNMT	glycine N-methyltransferase
liver	NM_080661	REFSEQ	4.82755	GLYATL1	glycine-N-acyltransferase-like 1
liver	NM_021957	REFSEQ	2.38812	GYS2	glycogen synthase 2 (liver)
liver	NM_000583	REFSEQ	29.2451	GC	group-specific component (vitamin D binding protein)
liver	NM_005143	REFSEQ	34.6448	HP	haptoglobin
liver	NM_020995	REFSEQ	26.681	HPR	haptoglobin-related protein
liver	NM_000613	REFSEQ	15.7647	HPX	hemopexin
liver	NM_018687	REFSEQ	8.66835		hepatocellular carcinoma-associated gene TD26
liver	NM_000412	REFSEQ	27.6489	HRG	histidine-rich glycoprotein
liver	NM_017545	REFSEQ	4.90286	HAO1	hydroxyacid oxidase (glycolate oxidase) 1
liver	NM_181755	REFSEQ	24.2718	HSD11B1	hydroxysteroid (11-beta) dehydrogenase 1
liver	NM_003725	REFSEQ	4.00885	HSD17B6	hydroxysteroid (17-beta) dehydrogenase 6 homolog (mouse)
liver	NM_005538	REFSEQ	2.22686	INHBC	inhibin, beta C
liver	NM_031479	REFSEQ	1.16896	INHBE	inhibin, beta E
liver	NM_002215	REFSEQ	13.4046	ITIH1	inter-alpha (globulin) inhibitor H1
liver	NM_002216	REFSEQ	18.8619	ITIH2	inter-alpha (globulin) inhibitor H2
liver	NM_002217	REFSEQ	3.49027	ITIH3	inter-alpha (globulin) inhibitor H3
liver	NM_002218	REFSEQ	9.67506	ITIH4	inter-alpha (globulin) inhibitor H4 (plasma Kallikrein-sensitive glycoprotein)
liver	NM_000892	REFSEQ	7.04305	KLKB1	kallikrein B, plasma (Fletcher factor) 1
liver	NM_002302	REFSEQ	9.35998	LECT2	leukocyte cell-derived chemotaxin 2
liver	NM_000236	REFSEQ	4.38573	LIPC	lipase, hepatic
liver	NM_004139	REFSEQ	11.3657	LBP	lipopolysaccharide binding protein
liver	NM_005577	REFSEQ	14.6761	LPA	lipoprotein, Lp(a)
liver	NM_145727	REFSEQ	1.78592	LPAL2	lipoprotein, Lp(a)-like 2
liver	NM_020998	REFSEQ	3.61425	MST1	macrophage stimulating 1 (hepatocyte growth factor-like)
liver	NM_000242	REFSEQ	2.47678	MBL2	mannose-binding lectin (protein C) 2, soluble (opsonic defect)
liver	NM_000429	REFSEQ	3.80225	MAT1A	methionine adenosyltransferase I, alpha
liver	NM_152637	REFSEQ	5.8642	METTL7B	methyltransferase like 7B
liver	NM_031264	REFSEQ	3.30092	MUPCDH	mucin-like protocadherin
liver	NM_000015	REFSEQ	2.89287	NAT2	N-acetyltransferase 2 (arylamine N-acetyltransferase)
liver	NM_033013	REFSEQ	1.84264	NR1I2	nuclear receptor subfamily 1, group I, member 2
liver	NM_001077480	REFSEQ	4.39463	NR1I3	nuclear receptor subfamily 1, group I, member 3
liver	NM_001009562	REFSEQ	7.9156		organic anion transporter LST-3b
liver	NM_000531	REFSEQ	3.75754	OTC	ornithine carbamoyltransferase
liver	NM_000607	REFSEQ	53.9235	ORM1	orosomucoid 1
liver	NM_000608	REFSEQ	28.4026	ORM2	orosomucoid 2
liver	NM_000446	REFSEQ	16.5583	PON1	paraoxonase 1
liver	NM_052890	REFSEQ	1.94261	PGLYRP2	peptidoglycan recognition protein 2
liver	NR_002763	ENTREZ	91.0382		PRO0132 protein
liver	NM_000312	REFSEQ	9.4437	PROC	protein C (inactivator of coagulation factors Va and VIIIa)
liver	NM_005807	REFSEQ	8.89856	PRG4	proteoglycan 4
liver	NM_006744	REFSEQ	29.4151	RBP4	retinol binding protein 4, plasma
liver	NM_003708	REFSEQ	2.69997	RDH16	retinol dehydrogenase 16 (all-trans)
liver	NM_006944	REFSEQ	3.36497	SPP2	secreted phosphoprotein 2, 24kDa
liver	NM_006843	REFSEQ	1.64801	SDS	serine dehydratase
liver	NM_001002236	REFSEQ	39.896	SERPINA1	serpin peptidase inhibitor, clade A (alpha-1 antiproteinase, antitrypsin), member 1
liver	NM_001100607	REFSEQ	2.3248	SERPINA10	serpin peptidase inhibitor, clade A (alpha-1 antiproteinase, antitrypsin), member 10
liver	NM_006215	REFSEQ	12.8981	SERPINA4	serpin peptidase inhibitor, clade A (alpha-1 antiproteinase, antitrypsin), member 4
liver	NM_001756	REFSEQ	7.62086	SERPINA6	serpin peptidase inhibitor, clade A (alpha-1 antiproteinase, antitrypsin), member 6
liver	NM_000354	REFSEQ	1.11838	SERPINA7	serpin peptidase inhibitor, clade A (alpha-1 antiproteinase, antitrypsin), member 7
liver	NM_000488	REFSEQ	14.9746	SERPINC1	serpin peptidase inhibitor, clade C (antithrombin), member 1
liver	NM_000185	REFSEQ	31.0041	SERPIND1	serpin peptidase inhibitor, clade D (heparin cofactor), member 1
liver	NM_006512	REFSEQ	9.27195	SAA4	serum amyloid A4, constitutive
liver	NM_003049	REFSEQ	6.31527	SLC10A1	solute carrier family 10 (sodium/bile acid cotransporter family), member 1
liver	NM_005835	REFSEQ	1.435	SLC17A2	solute carrier family 17 (sodium phosphate), member 2
liver	NM_005495	REFSEQ	1.74667	SLC17A4	solute carrier family 17 (sodium phosphate), member 4
liver	NM_000340	REFSEQ	7.98024	SLC2A2	solute carrier family 2 (facilitated glucose transporter), member 2
liver	NM_003057	REFSEQ	12.3395	SLC22A1	solute carrier family 22 (organic cation transporter), member 1
liver	NM_199352	REFSEQ	1.9182	SLC22A25	solute carrier family 22, member 25
liver	NM_018018	REFSEQ	11.2424	SLC38A4	solute carrier family 38, member 4
liver	NM_006446	REFSEQ	4.53279	SLCO1B1	solute carrier organic anion transporter family, member 1B1
liver	NM_019844	REFSEQ	8.1365	SLCO1B3	solute carrier organic anion transporter family, member 1B3
liver	NM_005420	REFSEQ	3.78656	SULT1E1	sulfotransferase family 1E, estrogen-preferring, member 1
liver	NM_000370	REFSEQ	4.22889	TTPA	tocopherol (alpha) transfer protein
liver	NM_001063	REFSEQ	32.4506	TF	transferrin
liver	NM_003227	REFSEQ	4.76386	TFR2	transferrin receptor 2
liver	NM_004617	REFSEQ	11.7347	TM4SF4	transmembrane 4 L six family member 4
liver	NM_000371	REFSEQ	57.72	TTR	transthyretin (prealbumin, amyloidosis type I)
liver	NM_005651	REFSEQ	7.08002	TDO2	tryptophan 2,3-dioxygenase
liver	NM_000353	REFSEQ	7.30908	TAT	tyrosine aminotransferase
liver	NM_000463	REFSEQ	7.73861	UGT1A1	UDP glucuronosyltransferase 1 family, polypeptide A1
liver	NM_019093	REFSEQ	1.04293	UGT1A3	UDP glucuronosyltransferase 1 family, polypeptide A3
liver	NM_007120	REFSEQ	2.19782	UGT1A4	UDP glucuronosyltransferase 1 family, polypeptide A4
liver	NM_001075	REFSEQ	47.6661	UGT2B10	UDP glucuronosyltransferase 2 family, polypeptide B10
liver	NM_001073	REFSEQ	22.4067	UGT2B11	UDP glucuronosyltransferase 2 family, polypeptide B11
liver	NM_001076	REFSEQ	17.612	UGT2B15	UDP glucuronosyltransferase 2 family, polypeptide B15
liver	NM_001077	REFSEQ	19.1293	UGT2B17	UDP glucuronosyltransferase 2 family, polypeptide B17
liver	NM_021139	REFSEQ	40.7163	UGT2B4	UDP glucuronosyltransferase 2 family, polypeptide B4
liver	NM_016327	REFSEQ	9.92263	UPB1	ureidopropionase, beta
liver	NM_000638	REFSEQ	38.0557	VTN	vitronectin
lung	NM_172197	REFSEQ	12.2843	AGER	advanced glycosylation end product-specific receptor
lung	NM_005795	REFSEQ	4.07702	CALCRL	calcitonin receptor-like
lung	NM_003979	REFSEQ	6.7769	GPRC5A	G protein-coupled receptor, family C, group 5, member A
lung	NM_001045	REFSEQ	1.81939	SLC6A4	solute carrier family 6 (neurotransmitter transporter, serotonin), member 4
lung	NM_198843	REFSEQ	5.27047	SFTPB	surfactant, pulmonary-associated protein B
lung	NM_003018	REFSEQ	25.2023	SFTPC	surfactant, pulmonary-associated protein C
lymph node	NM_002989	REFSEQ	20.0906	CCL21	chemokine (C-C motif) ligand 21
mammary gland	NM_178819	REFSEQ	14.497	AGPAT6	1-acylglycerol-3-phosphate O-acyltransferase 6 (lysophosphatidic acid acyltransferase, zeta)
mammary gland	NM_001732	REFSEQ	2.84358	BTN1A1	butyrophilin, subfamily 1, member A1
mammary gland	NM_001807	REFSEQ	15.2045	CEL	carboxyl ester lipase (bile salt-stimulated lipase)
mammary gland	NM_001025104	REFSEQ	1.73834	CSN1S1	casein alpha s1
mammary gland	AY154892	GENBANK	4.02639	CSN1S2A	casein alpha s2-like A
mammary gland	NM_001279	REFSEQ	7.16642	CIDEA	cell death-inducing DFFA-like effector a
mammary gland	NM_015424	REFSEQ	6.53106	CHRDL2	chordin-like 2
mammary gland	NM_002438	REFSEQ	12.9813	MRC1	mannose receptor, C type 1
mammary gland	NM_002456	REFSEQ	15.2126	MUC1	mucin 1, cell surface associated
mammary gland	NM_004532	REFSEQ	11.7079	MUC4	mucin 4, cell surface associated
mammary gland	NM_024561	REFSEQ	43.8623	NARG1L	NMDA receptor regulated 1-like
mammary gland	NM_018324	REFSEQ	8.59142	OLAH	oleoyl-ACP hydrolase
mammary gland	NM_020975	REFSEQ	3.15619	RET	ret proto-oncogene
mammary gland	NM_018964	REFSEQ	4.90861	SLC37A1	solute carrier family 37 (glycerol-3-phosphate transporter), member 1
muscle, skeletal	NM_139166	REFSEQ	3.93652	ABRA	actin-binding Rho activating protein
muscle, skeletal	NM_000036	REFSEQ	3.51767	AMPD1	adenosine monophosphate deaminase 1 (isoform M)
muscle, skeletal	NM_016150	REFSEQ	6.11704	ASB2	ankyrin repeat and SOCS box-containing 2
muscle, skeletal	NM_080874	REFSEQ	20.6032	ASB5	ankyrin repeat and SOCS box-containing 5
muscle, skeletal	NM_020349	REFSEQ	18.1153	ANKRD2	ankyrin repeat domain 2 (stretch responsive muscle)
muscle, skeletal	NM_144994	REFSEQ	15.9805	ANKRD23	ankyrin repeat domain 23
muscle, skeletal	NM_152336	REFSEQ	1.00113	AGBL1	ATP/GTP binding protein-like 1
muscle, skeletal	NM_012069	REFSEQ	3.1079	ATP1B4	ATPase, (Na+)/K+ transporting, beta 4 polypeptide
muscle, skeletal	NM_173201	REFSEQ	10.8663	ATP2A1	ATPase, Ca++ transporting, cardiac muscle, fast twitch 1
muscle, skeletal	NM_032735	REFSEQ	1.85714	BEST3	bestrophin 3
muscle, skeletal	NM_005181	REFSEQ	16.1339	CA3	carbonic anhydrase III, muscle specific
muscle, skeletal	NM_000747	REFSEQ	3.85566	CHRNB1	cholinergic receptor, nicotinic, beta 1 (muscle)
muscle, skeletal	NM_001976	REFSEQ	22.9239	ENO3	enolase 3 (beta, muscle)
muscle, skeletal	NM_013292	REFSEQ	17.1282		fast skeletal myosin light chain 2
muscle, skeletal	NM_001458	REFSEQ	14.0744	FLNC	filamin C, gamma (actin binding protein 280)
muscle, skeletal	NM_004468	REFSEQ	21.5912	FHL3	four and a half LIM domains 3
muscle, skeletal	NM_003837	REFSEQ	3.83038	FBP2	fructose-1,6-bisphosphatase 2
muscle, skeletal	NM_213652	REFSEQ	1.07315	HFE2	hemochromatosis type 2 (juvenile)
muscle, skeletal	NM_033261	REFSEQ	10.3639	IDI2	isopentenyl-diphosphate delta isomerase 2
muscle, skeletal	NM_020647	REFSEQ	8.4581	JPH1	junctophilin 1
muscle, skeletal	NM_006063	REFSEQ	14.9297	KBTBD10	kelch repeat and BTB (POZ) domain containing 10
muscle, skeletal	NM_152393	REFSEQ	2.56477	KBTBD5	kelch repeat and BTB (POZ) domain containing 5
muscle, skeletal	NM_002469	REFSEQ	7.06468	MYF6	myogenic factor 6 (herculin)
muscle, skeletal	NM_032578	REFSEQ	14.4005	MYPN	myopalladin
muscle, skeletal	NM_004533	REFSEQ	4.94726	MYBPC2	myosin binding protein C, fast type
muscle, skeletal	NM_206820	REFSEQ	14.8208	MYBPC1	myosin binding protein C, slow type
muscle, skeletal	NM_033118	REFSEQ	7.65378	MYLK2	myosin light chain kinase 2
muscle, skeletal	NM_005963	REFSEQ	12.7473	MYH1	myosin, heavy chain 1, skeletal muscle, adult
muscle, skeletal	NM_003802	REFSEQ	13.5546	MYH13	myosin, heavy chain 13, skeletal muscle
muscle, skeletal	NM_017534	REFSEQ	13.2024	MYH2	myosin, heavy chain 2, skeletal muscle, adult
muscle, skeletal	NM_017533	REFSEQ	14.0872	MYH4	myosin, heavy chain 4, skeletal muscle
muscle, skeletal	NM_002472	REFSEQ	8.65433	MYH8	myosin, heavy chain 8, skeletal muscle, perinatal
muscle, skeletal	NM_079420	REFSEQ	23.7929	MYL1	myosin, light chain 1, alkali; skeletal, fast
muscle, skeletal	NM_006790	REFSEQ	18.4754	MYOT	myotilin
muscle, skeletal	NM_021245	REFSEQ	7.68456	MYOZ1	myozenin 1
muscle, skeletal	NM_004543	REFSEQ	21.4521	NEB	nebulin
muscle, skeletal	NM_001098623	REFSEQ	4.79168	OBSCN	obscurin, cytoskeletal calmodulin and titin-interacting RhoGEF
muscle, skeletal	NM_014476	REFSEQ	24.0589	PDLIM3	PDZ and LIM domain 3
muscle, skeletal	NM_005609	REFSEQ	38.4563	PYGM	phosphorylase, glycogen; muscle (McArdle syndrome, glycogen storage disease type V)
muscle, skeletal	NM_001042723	REFSEQ	4.03077	RYR1	ryanodine receptor 1 (skeletal)
muscle, skeletal	NM_003063	REFSEQ	23.4837	SLN	sarcolipin
muscle, skeletal	NM_145064	REFSEQ	11.6806	STAC3	SH3 and cysteine rich domain 3
muscle, skeletal	NM_005992	REFSEQ	1.79446	TBX1	T-box 1
muscle, skeletal	NM_133432	REFSEQ	17.9014	TTN	titin
muscle, skeletal	NM_024074	REFSEQ	2.81104	TMEM38A	transmembrane protein 38A
muscle, skeletal	NM_006073	REFSEQ	13.5074	TRDN	triadin
muscle, skeletal	NM_032588	REFSEQ	5.19424	TRIM63	tripartite motif-containing 63
muscle, skeletal	NM_013353	REFSEQ	9.25635	TMOD4	tropomodulin 4 (muscle)
muscle, skeletal	NM_003281	REFSEQ	7.07476	TNNI1	troponin I type 1 (skeletal, slow)
muscle, skeletal	NM_003283	REFSEQ	21.8156	TNNT1	troponin T type 1 (skeletal, slow)
muscle, skeletal	NM_001042780	REFSEQ	25.0383	TNNT3	troponin T type 3 (skeletal, fast)
muscle, skeletal	NM_003940	REFSEQ	12.8991	USP13	ubiquitin specific peptidase 13 (isopeptidase T-3)
muscle, skeletal	NM_194293	REFSEQ	4.01475	XIRP1	xin actin-binding repeat containing 1
muscle, skeletal	NM_001079810	REFSEQ	16.8688	XIRP2	xin actin-binding repeat containing 2
ovary	NM_018203	REFSEQ	6.77595	KLHDC8A	kelch domain containing 8A
ovary	NM_152423	REFSEQ	1.52422	MUM1L1	melanoma associated antigen (mutated) 1-like 1
ovary	NM_002557	REFSEQ	1.58243	OVGP1	oviductal glycoprotein 1, 120kDa (mucin 9, oviductin)
placenta	NM_006025	REFSEQ	2.66596		26 serine protease
placenta	NM_003474	REFSEQ	18.8812	ADAM12	ADAM metallopeptidase domain 12 (meltrin alpha)
placenta	NM_197941	REFSEQ	2.12207	ADAMTS6	ADAM metallopeptidase with thrombospondin type 1 motif, 6
placenta	NM_001631	REFSEQ	6.30876	ALPI	alkaline phosphatase, intestinal
placenta	NM_001632	REFSEQ	11.1595	ALPP	alkaline phosphatase, placental (Regan isozyme)
placenta	NM_031313	REFSEQ	9.81997	ALPPL2	alkaline phosphatase, placental-like 2
placenta	NM_001091	REFSEQ	14.2849	ABP1	amiloride binding protein 1 (amine oxidase (copper-containing))
placenta	NM_006129	REFSEQ	11.1868	BMP1	bone morphogenetic protein 1
placenta	NM_014289	REFSEQ	5.84317	CAPN6	calpain 6
placenta	NM_006890	REFSEQ	1.7813	CEACAM7	carcinoembryonic antigen-related cell adhesion molecule 7
placenta	NM_001296	REFSEQ	3.35832	CCBP2	chemokine binding protein 2
placenta	NM_001317	REFSEQ	23.7069	CSH1	chorionic somatomammotropin hormone 1 (placental lactogen)
placenta	NM_020991	REFSEQ	24.9526	CSH2	chorionic somatomammotropin hormone 2
placenta	NM_022579	REFSEQ	32.2131	CSHL1	chorionic somatomammotropin hormone-like 1
placenta	ENST00000356939	ENSEMBL	14.2498	C21orf105	chromosome 21 open reading frame 105
placenta	NM_000756	REFSEQ	15.2194	CRH	corticotropin releasing hormone
placenta	NM_031226	REFSEQ	20.6343	CYP19A1	cytochrome P450, family 19, subfamily A, polypeptide 1
placenta	NM_018369	REFSEQ	4.65237	DEPDC1B	DEP domain containing 1B
placenta	NM_015507	REFSEQ	5.27257	EGFL6	EGF-like-domain, multiple 6
placenta	NM_004950	REFSEQ	1.10813	EPYC	epiphycan
placenta	NM_015065	REFSEQ	3.06822	EXPH5	exophilin 5
placenta	NM_002019	REFSEQ	19.0107	FLT1	fms-related tyrosine kinase 1 (vascular endothelial growth factor/vascular permeability factor receptor)
placenta	NM_003643	REFSEQ	5.08079	GCM1	glial cells missing homolog 1 (Drosophila)
placenta	NM_000735	REFSEQ	26.4369	CGA	glycoprotein hormones, alpha polypeptide
placenta	NM_004484	REFSEQ	11.9334	GPC3	glypican 3
placenta	NM_000515	REFSEQ	24.8919	GH1	growth hormone 1
placenta	NM_022557	REFSEQ	17.6451	GH2	growth hormone 2
placenta	NM_000559	REFSEQ	2.67152	HBG1	hemoglobin, gamma A
placenta	NM_000184	REFSEQ	2.33405	HBG2	hemoglobin, gamma G
placenta	NM_000601	REFSEQ	2.69011	HGF	hepatocyte growth factor (hepapoietin A; scatter factor)
placenta	BC103850	GENBANK	15.9876	HMG4L	high-mobility group (nonhistone chromosomal) protein 4-like
placenta	NM_153692	REFSEQ	5.07086	HTRA4	HtrA serine peptidase 4
placenta	AK056776	GENBANK	2.50962		hypothetical LOC147664
placenta	ENST00000355023	ENSEMBL	2.44712		hypothetical protein FLJ11292
placenta	BC006113	GENBANK	8.3176		hypothetical protein MGC12982
placenta	NM_002192	REFSEQ	4.8003	INHBA	inhibin, beta A
placenta	NM_002195	REFSEQ	3.64865	INSL4	insulin-like 4 (placenta)
placenta	NM_001007139	REFSEQ	24.1224	IGF2	insulin-like growth factor 2 (somatomedin A)
placenta	NM_006547	REFSEQ	3.12248	IGF2BP3	insulin-like growth factor 2 mRNA binding protein 3
placenta	NM_000596	REFSEQ	4.52712	IGFBP1	insulin-like growth factor binding protein 1
placenta	NM_002256	REFSEQ	9.24217	KISS1	KiSS-1 metastasis-suppressor
placenta	NM_173800	REFSEQ	2.02097		laeverin
placenta	NM_013268	REFSEQ	13.0037	LGALS13	lectin, galactoside-binding, soluble, 13 (galectin 13)
placenta	NM_020129	REFSEQ	19.4502	LGALS14	lectin, galactoside-binding, soluble, 14
placenta	NM_007003	REFSEQ	9.55939	PAGE4	P antigen family, member 4 (prostate associated)
placenta	NM_020318	REFSEQ	7.98288	PAPPA2	pappalysin 2
placenta	NM_021796	REFSEQ	4.09796	PLAC1	placenta-specific 1
placenta	NM_006905	REFSEQ	16.8361	PSG1	pregnancy specific beta-1-glycoprotein 1
placenta	NM_002785	REFSEQ	14.362	PSG11	pregnancy specific beta-1-glycoprotein 11
placenta	NM_031246	REFSEQ	25.1332	PSG2	pregnancy specific beta-1-glycoprotein 2
placenta	NM_021016	REFSEQ	17.3714	PSG3	pregnancy specific beta-1-glycoprotein 3
placenta	NM_213633	REFSEQ	20.9969	PSG4	pregnancy specific beta-1-glycoprotein 4
placenta	NM_002781	REFSEQ	14.5478	PSG5	pregnancy specific beta-1-glycoprotein 5
placenta	NM_001031850	REFSEQ	16.834	PSG6	pregnancy specific beta-1-glycoprotein 6
placenta	NM_002783	REFSEQ	19.7057	PSG7	pregnancy specific beta-1-glycoprotein 7
placenta	NM_002784	REFSEQ	79.0134	PSG9	pregnancy specific beta-1-glycoprotein 9
placenta	NM_002581	REFSEQ	21.9704	PAPPA	pregnancy-associated plasma protein A, pappalysin 1
placenta	NM_018327	REFSEQ	4.34291	SPTLC3	serine palmitoyltransferase, long chain base subunit 3
placenta	NM_002575	REFSEQ	2.0113	SERPINB2	serpin peptidase inhibitor, clade B (ovalbumin), member 2
placenta	NM_198845	REFSEQ	4.68901	SIGLEC6	sialic acid binding Ig-like lectin 6
placenta	NM_000351	REFSEQ	10.1998	STS	steroid sulfatase (microsomal), isozyme S
placenta	NM_153366	REFSEQ	3.90456	SVEP1	sushi, von Willebrand factor type A, EGF and pentraxin domain containing 1
placenta	NM_001006667	REFSEQ	2.17984	TAC3	tachykinin 3 (neuromedin K, neurokinin beta)
placenta	NM_006528	REFSEQ	14.2714	TFPI2	tissue factor pathway inhibitor 2
placenta	NM_012474	REFSEQ	7.32336	UCK2	uridine-cytidine kinase 2
placenta	NM_016267	REFSEQ	6.68514	VGLL1	vestigial like 1 (Drosophila)
placenta	NM_130777	REFSEQ	5.03527	XAGE2	X antigen family, member 2
placenta	NM_133179	REFSEQ	3.44083	XAGE3	X antigen family, member 3
placenta	NM_130775	REFSEQ	2.85969	XAGE5	X antigen family, member 5
prostate	NM_001099	REFSEQ	28.7313	ACPP	acid phosphatase, prostate
prostate	NM_130808	REFSEQ	2.17869	CPNE4	copine IV
prostate	AK056825	GENBANK	2.27633		gene differentially expressed in prostate
prostate	NM_006361	REFSEQ	5.457	HOXB13	homeobox B13
prostate	NM_001030048	REFSEQ	9.23138	KLK3	kallikrein-related peptidase 3
prostate	NM_004917	REFSEQ	6.47289	KLK4	kallikrein-related peptidase 4
prostate	NM_000905	REFSEQ	10.2191	NPY	neuropeptide Y
prostate	NM_006167	REFSEQ	9.68136	NKX3-1	NK3 homeobox 1
prostate	NM_003007	REFSEQ	7.85603	SEMG1	semenogelin I
prostate	NM_003008	REFSEQ	13.9022	SEMG2	semenogelin II
prostate	NM_152999	REFSEQ	3.69117	STEAP2	six transmembrane epithelial antigen of the prostate 2
prostate	NM_013309	REFSEQ	6.16884	SLC30A4	solute carrier family 30 (zinc transporter), member 4
prostate	NM_003241	REFSEQ	13.327	TGM4	transglutaminase 4 (prostate)
prostate	NM_024080	REFSEQ	2.29609	TRPM8	transient receptor potential cation channel, subfamily M, member 8
prostate	NM_005656	REFSEQ	9.5646	TMPRSS2	transmembrane protease, serine 2
prostate	NM_001001891	REFSEQ	1.25195	TMEM16G	transmembrane protein 16G
retina	NM_000350	REFSEQ	2.93763	ABCA4	ATP-binding cassette, sub-family A (ABC1), member 4
retina	NM_004183	REFSEQ	7.6768	BEST1	bestrophin 1
retina	NM_019855	REFSEQ	5.57473	CABP5	calcium binding protein 5
retina	NM_014410	REFSEQ	4.39545	CLUL1	clusterin-like 1 (retinal)
retina	NM_005208	REFSEQ	1.11471	CRYBA1	crystallin, beta A1
retina	NM_019098	REFSEQ	1.10087	CNGB3	cyclic nucleotide gated channel beta 3
retina	NM_001922	REFSEQ	6.3049	DCT	dopachrome tautomerase (dopachrome delta-isomerase, tyrosine-related protein 2)
retina	NM_024659	REFSEQ	41.8705	GTDC1	glycosyltransferase-like domain containing 1
retina	NM_144499	REFSEQ	2.55099	GNAT1	guanine nucleotide binding protein (G protein), alpha transducing activity polypeptide 1
retina	NM_021955	REFSEQ	2.93478	GNGT1	guanine nucleotide binding protein (G protein), gamma transducing activity polypeptide 1
retina	NM_001563	REFSEQ	4.89879	IMPG1	interphotoreceptor matrix proteoglycan 1
retina	NM_016247	REFSEQ	1.29731	IMPG2	interphotoreceptor matrix proteoglycan 2
retina	NM_020678	REFSEQ	1.06538	LRTM1	leucine-rich repeats and transmembrane domains 1
retina	NM_005584	REFSEQ	9.68801	MAB21L1	mab-21-like 1 (C. elegans)
retina	NM_005511	REFSEQ	2.14306	MLANA	melan-A
retina	NM_033066	REFSEQ	2.57404	MPP4	membrane protein, palmitoylated 4 (MAGUK p55 subfamily member 4)
retina	NM_000513	REFSEQ	3.28269	OPN1MW	opsin 1 (cone pigments), medium-wave-sensitive
retina	NM_014359	REFSEQ	6.10813	OPTC	opticin
retina	NM_021728	REFSEQ	4.58857	OTX2	orthodenticle homeobox 2
retina	NM_002597	REFSEQ	2.04085	PDC	phosducin
retina	NM_000440	REFSEQ	2.58513	PDE6A	phosphodiesterase 6A, cGMP-specific, rod, alpha
retina	NM_006205	REFSEQ	1.18639	PDE6H	phosphodiesterase 6H, cGMP-specific, cone, gamma
retina	NM_152666	REFSEQ	1.63098	PLD5	phospholipase D family, member 5
retina	NM_002242	REFSEQ	3.59838	KCNJ13	potassium inwardly-rectifying channel, subfamily J, member 13
retina	NM_006239	REFSEQ	1.50455	PPEF2	protein phosphatase, EF-hand calcium binding domain 2
retina	NM_002903	REFSEQ	7.30136	RCVRN	recoverin
retina	NM_002921	REFSEQ	7.6661	RGR	retinal G protein coupled receptor
retina	NM_006583	REFSEQ	4.75444	RRH	retinal pigment epithelium-derived rhodopsin homolog
retina	NM_000329	REFSEQ	4.68106	RPE65	retinal pigment epithelium-specific protein 65kDa
retina	NM_000326	REFSEQ	1.00523	RLBP1	retinaldehyde binding protein 1
retina	NM_000330	REFSEQ	1.87914	RS1	retinoschisis (X-linked, juvenile) 1
retina	NM_000539	REFSEQ	5.02872	RHO	rhodopsin
retina	NM_000541	REFSEQ	2.8855	SAG	S-antigen; retina and pineal gland (arrestin)
retina	NM_006883	REFSEQ	21.7554	SHOX	short stature homeobox
retina	NM_006928	REFSEQ	4.90555	SILV	silver homolog (mouse)
retina	NM_152725	REFSEQ	2.30712	SLC39A12	solute carrier family 39 (zinc transporter), member 12
retina	NM_031945	REFSEQ	6.2895	TSPAN10	tetraspanin 10
retina	NM_002420	REFSEQ	2.50917	TRPM1	transient receptor potential cation channel, subfamily M, member 1
retina	NM_020373	REFSEQ	4.42405	TMEM16B	transmembrane protein 16B
retina	NM_003322	REFSEQ	1.70331	TULP1	tubby like protein 1
retina	NM_000550	REFSEQ	11.7201	TYRP1	tyrosinase-related protein 1
salivary gland	NM_001008221	REFSEQ	39.6668	AMY1A	amylase, alpha 1A (salivary)
salivary gland	NM_000699	REFSEQ	43.2982	AMY2A	amylase, alpha 2A (pancreatic)
salivary gland	NM_020978	REFSEQ	38.6145	AMY2B	amylase, alpha 2B (pancreatic)
salivary gland	NM_001692	REFSEQ	20.0215	ATP6V1B1	ATPase, H+ transporting, lysosomal 56/58kDa, V1 subunit B1 (Renal tubular acidosis with deafness)
salivary gland	NM_080574	REFSEQ	2.53851	C20orf70	chromosome 20 open reading frame 70
salivary gland	NM_152997	REFSEQ	29.288	C4orf7	chromosome 4 open reading frame 7
salivary gland	NM_001851	REFSEQ	1.16892	COL9A1	collagen, type IX, alpha 1
salivary gland	NM_001900	REFSEQ	2.82763	CST5	cystatin D
salivary gland	NM_001898	REFSEQ	52.6767	CST1	cystatin SN
salivary gland	NM_021233	REFSEQ	5.47153	DNASE2B	deoxyribonuclease II beta
salivary gland	NM_017678	REFSEQ	7.38386	FAM55D	family with sequence similarity 55, member D
salivary gland	NM_002159	REFSEQ	6.10156	HTN1	histatin 1
salivary gland	NM_000200	REFSEQ	3.74353	HTN3	histatin 3
salivary gland	NM_003523	REFSEQ	50.6045	HIST1H2BE	histone cluster 1, H2be
salivary gland	NM_003524	REFSEQ	21.5873	HIST1H2BH	histone cluster 1, H2bh
salivary gland	NM_002257	REFSEQ	14.982	KLK1	kallikrein 1
salivary gland	NM_006151	REFSEQ	7.86617	LPO	lactoperoxidase
salivary gland	NM_052934	REFSEQ	3.62667	SLC26A9	solute carrier family 26, member 9
salivary gland	NM_004230	REFSEQ	10.0933	S1PR2	sphingosine-1-phosphate receptor 2
salivary gland	NM_013452	REFSEQ	9.64985	VCX	variable charge, X-linked
salivary gland	NM_016378	REFSEQ	8.2177	VCX2	variable charge, X-linked 2
salivary gland	NM_006103	REFSEQ	61.5561	WFDC2	WAP four-disulfide core domain 2
salivary gland	NM_015238	REFSEQ	13.6556	WWC1	WW and C2 domain containing 1
skin	NM_001630	REFSEQ	10.0539	ANXA8L2	annexin A8-like 2
skin	NM_152792	REFSEQ	5.66693	ASPRV1	aspartic peptidase, retroviral-like 1
skin	NM_174932	REFSEQ	3.03854	BPIL2	bactericidal/permeability-increasing protein-like 2
skin	NM_138278	REFSEQ	4.30212	BNIPL	BCL2/adenovirus E1B 19kD interacting protein like
skin	NM_017422	REFSEQ	9.85187	CALML5	calmodulin-like 5
skin	NM_032330	REFSEQ	1.47849	CAPNS2	calpain, small subunit 2
skin	NM_016352	REFSEQ	1.88758	CPA4	carboxypeptidase A4
skin	NM_012114	REFSEQ	10.63	CASP14	caspase 14, apoptosis-related cysteine peptidase
skin	NM_006664	REFSEQ	5.95603	CCL27	chemokine (C-C motif) ligand 27
skin	NM_001264	REFSEQ	8.6763	CDSN	corneodesmosin
skin	NM_019060	REFSEQ	1.69176	CRCT1	cysteine-rich C-terminal 1
skin	NM_053283	REFSEQ	36.7388	DCD	dermcidin
skin	NM_024421	REFSEQ	4.60432	DSC1	desmocollin 1
skin	NM_001941	REFSEQ	5.94047	DSC3	desmocollin 3
skin	NM_001942	REFSEQ	7.42855	DSG1	desmoglein 1
skin	NM_012146	REFSEQ	2.6112	DUX1	double homeobox, 1
skin	NM_001010872	REFSEQ	1.15114	FAM83B	family with sequence similarity 83, member B
skin	NM_002016	REFSEQ	4.73818	FLG	filaggrin
skin	NM_023915	REFSEQ	2.51321	GPR87	G protein-coupled receptor 87
skin	NM_015973	REFSEQ	1.37214	GAL	galanin prepropeptide
skin	NM_153212	REFSEQ	1.3086	GJB4	gap junction protein, beta 4, 30.3kDa
skin	NM_003540	REFSEQ	42.1731	HIST1H4F	histone cluster 1, H4f
skin	NM_003495	REFSEQ	12.2067	HIST1H4I	histone cluster 1, H4i
skin	NM_021571	REFSEQ	2.68977		ICEBERG caspase-1 inhibitor
skin	NM_014439	REFSEQ	2.48463	IL1F7	interleukin 1 family, member 7 (zeta)
skin	NM_005046	REFSEQ	4.77837	KLK7	kallikrein-related peptidase 7
skin	NM_006121	REFSEQ	15.7088	KRT1	keratin 1 (epidermolytic hyperkeratosis)
skin	NM_000421	REFSEQ	21.9731	KRT10	keratin 10 (epidermolytic hyperkeratosis; keratosis palmaris et plantaris)
skin	NM_005557	REFSEQ	9.59191	KRT16	keratin 16 (focal non-epidermolytic palmoplantar keratoderma)
skin	NM_000423	REFSEQ	13.7087	KRT2	keratin 2 (epidermal ichthyosis bullosa of Siemens)
skin	NM_004138	REFSEQ	1.90758	KRT33A	keratin 33A
skin	NM_002279	REFSEQ	3.95108	KRT33B	keratin 33B
skin	NM_021013	REFSEQ	7.94771	KRT34	keratin 34
skin	NM_033448	REFSEQ	5.03702	KRT71	keratin 71
skin	NM_000226	REFSEQ	5.86573	KRT9	keratin 9 (epidermolytic palmoplantar keratoderma)
skin	NM_031957	REFSEQ	1.19593	KRTAP1-5	keratin associated protein 1-5
skin	NM_031961	REFSEQ	1.78497	KRTAP9-2	keratin associated protein 9-2
skin	NM_031963	REFSEQ	1.39903	KRTAP9-8	keratin associated protein 9-8
skin	NM_178842	REFSEQ	1.99927	LASS3	LAG1 homolog, ceramide synthase 3
skin	NM_014357	REFSEQ	9.96472	LCE2B	late cornified envelope 2B
skin	NM_014400	REFSEQ	3.78842	LYPD3	LY6/PLAUR domain containing 3
skin	NM_025261	REFSEQ	11.5589	LY6G6C	lymphocyte antigen 6 complex, locus G6C
skin	NM_152491	REFSEQ	2.57978	PM20D1	peptidase M20 domain containing 1
skin	NM_001005337	REFSEQ	6.17454	PKP1	plakophilin 1 (ectodermal dysplasia/skin fragility syndrome)
skin	NM_024921	REFSEQ	11.066	POF1B	premature ovarian failure, 1B
skin	NM_176823	REFSEQ	7.51773	S100A7A	S100 calcium binding protein A7A
skin	NM_144777	REFSEQ	11.9695	SCEL	sciellin
skin	NM_006551	REFSEQ	9.14001	SCGB1D2	secretoglobin, family 1D, member 2
skin	NM_002411	REFSEQ	6.3511	SCGB2A2	secretoglobin, family 2A, member 2
skin	NM_173850	REFSEQ	2.05707	SERPINA12	serpin peptidase inhibitor, clade A (alpha-1 antiproteinase, antitrypsin), member 12
skin	NM_080474	REFSEQ	2.3826	SERPINB12	serpin peptidase inhibitor, clade B (ovalbumin), member 12
skin	NM_002639	REFSEQ	2.87755	SERPINB5	serpin peptidase inhibitor, clade B (ovalbumin), member 5
skin	NM_001040147	REFSEQ	3.21331	SERPINB7	serpin peptidase inhibitor, clade B (ovalbumin), member 7
skin	NM_006142	REFSEQ	6.78757	SFN	stratifin
skin	NM_018004	REFSEQ	6.61925	TMEM45A	transmembrane protein 45A
skin	NM_007113	REFSEQ	1.70517	TCHH	trichohyalin
skin	NM_145652	REFSEQ	4.85671	WFDC5	WAP four-disulfide core domain 5
skin	ENST00000391338	ENSEMBL	7.36692	ZRSR1	zinc finger (CCCH type), RNA-binding motif and serine/arginine rich 1
spinal cord	NM_018685	REFSEQ	7.71135	ANLN	anillin, actin binding protein
spinal cord	NM_152765	REFSEQ	2.73338	C8orf46	chromosome 8 open reading frame 46
spinal cord	NM_000614	REFSEQ	1.56365	CNTF	ciliary neurotrophic factor
spinal cord	NM_001843	REFSEQ	4.95007	CNTN1	contactin 1
spinal cord	NM_005076	REFSEQ	2.59021	CNTN2	contactin 2 (axonal)
spinal cord	NM_033401	REFSEQ	3.63556	CNTNAP4	contactin associated protein-like 4
spinal cord	NM_014210	REFSEQ	3.17161	EVI2A	ecotropic viral integration site 2A
spinal cord	NM_001009959	REFSEQ	9.37405	ERMN	ermin, ERM-like protein
spinal cord	NM_020811	REFSEQ	3.89576		KIAA1394 protein
spinal cord	NM_182935	REFSEQ	12.8643	MOBP	myelin-associated oligodendrocyte basic protein
spinal cord	NM_001040214	REFSEQ	5.23127	NKAIN2	Na+/K+ transporting ATPase interacting 2
spinal cord	NM_005382	REFSEQ	10.4254	NEFM	neurofilament, medium polypeptide 150kDa
spinal cord	NM_022351	REFSEQ	2.35574	NECAB1	N-terminal EF-hand calcium binding protein 1
spinal cord	NM_033179	REFSEQ	9.41452	OR51B4	olfactory receptor, family 51, subfamily B, member 4
spinal cord	NM_002677	REFSEQ	9.99299	PMP2	peripheral myelin protein 2
spinal cord	NM_022788	REFSEQ	2.37194	P2RY12	purinergic receptor P2Y, G-protein coupled, 12
spinal cord	NM_007281	REFSEQ	5.35758		scrapie responsive protein 1
spinal cord	NM_134431	REFSEQ	1.20486	SLCO1A2	solute carrier organic anion transporter family, member 1A2
spinal cord	NM_001040159	REFSEQ	3.29787	SPOCK3	sparc/osteonectin, cwcv and kazal-like domains proteoglycan (testican) 3
spinal cord	NM_018342	REFSEQ	3.73881	TMEM144	transmembrane protein 144
spinal cord	NM_003360	REFSEQ	6.46515	UGT8	UDP glycosyltransferase 8 (UDP-galactose ceramide galactosyltransferase)
spinal cord	NM_021995	REFSEQ	2.35087	UTS2	urotensin 2
stomach	NM_000704	REFSEQ	11.3672	ATP4A	ATPase, H+/K+ exchanging, alpha polypeptide
stomach	NM_000705	REFSEQ	23.3909	ATP4B	ATPase, H+/K+ exchanging, beta polypeptide
stomach	NM_001910	REFSEQ	5.53366	CTSE	cathepsin E
stomach	NM_021797	REFSEQ	6.6352	CHIA	chitinase, acidic
stomach	NM_000730	REFSEQ	3.24731	CCKAR	cholecystokinin A receptor
stomach	NM_005142	REFSEQ	30.1051	GIF	gastric intrinsic factor (vitamin B synthesis)
stomach	NM_019617	REFSEQ	1.48409	GKN1	gastrokine 1
stomach	NM_016362	REFSEQ	6.83236	GHRL	ghrelin/obestatin preprohormone
stomach	AK092513	GENBANK	2.07266		hypothetical protein LOC283482
stomach	NM_004190	REFSEQ	20.552	LIPF	lipase, gastric
stomach	NM_005961	REFSEQ	15.6165	MUC6	mucin 6, oligomeric mucus/gel-forming
stomach	NM_014224	REFSEQ	39.5717	PGA5	pepsinogen 5, group I (pepsinogen A)
stomach	ENST00000275546	ENSEMBL	46.9047	PMS2L4	postmeiotic segregation increased 2-like 4
stomach	NM_172201	REFSEQ	38.8214	KCNE2	potassium voltage-gated channel, Isk-related family, member 2
stomach	NM_002630	REFSEQ	31.1659	PGC	progastricsin (pepsinogen C)
stomach	NM_005672	REFSEQ	23.834	PSCA	prostate stem cell antigen
stomach	NM_003122	REFSEQ	3.8726	SPINK1	serine peptidase inhibitor, Kazal type 1
stomach	NM_003225	REFSEQ	15.7335	TFF1	trefoil factor 1
stomach	NM_005423	REFSEQ	7.79757	TFF2	trefoil factor 2 (spasmolytic protein 1)
testis	NM_033253	REFSEQ	1.52714	NT5C1B	5';-nucleotidase, cytosolic IB
testis	NM_006422	REFSEQ	3.20234	AKAP3	A kinase (PRKA) anchor protein 3
testis	NM_003886	REFSEQ	10.3783	AKAP4	A kinase (PRKA) anchor protein 4
testis	NM_001097	REFSEQ	2.03805	ACR	acrosin
testis	NM_032489	REFSEQ	7.33417	ACRBP	acrosin binding protein
testis	NM_020107	REFSEQ	1.75514	ACRV1	acrosomal vesicle protein 1
testis	NM_006687	REFSEQ	9.24592	ACTL7A	actin-like 7A
testis	NM_030924	REFSEQ	2.27333	ACSBG2	acyl-CoA synthetase bubblegum family member 2
testis	NM_001464	REFSEQ	1.12396	ADAM2	ADAM metallopeptidase domain 2 (fertilin beta)
testis	NM_021794	REFSEQ	2.10473	ADAM30	ADAM metallopeptidase domain 30
testis	NM_145004	REFSEQ	4.25819	ADAM32	ADAM metallopeptidase domain 32
testis	BC042979	GENBANK	1.5115	ADAM3A	ADAM metallopeptidase domain 3A (cyritestin 1)
testis	NM_139243	REFSEQ	3.81541	ADAD1	adenosine deaminase domain containing 1 (testis-specific)
testis	NM_152525	REFSEQ	3.46104	ALS2CR11	amyotrophic lateral sclerosis 2 (juvenile) chromosome region, candidate 11
testis	NM_080868	REFSEQ	1.21025	ASB17	ankyrin repeat and SOCS box-containing 17
testis	ENST00000247550	ENSEMBL	4.81812	ANKRD19	ankyrin repeat domain 19
testis	NM_052997	REFSEQ	1.61392	ANKRD30A	ankyrin repeat domain 30A
testis	NM_001077708	REFSEQ	6.44747	ANKRD7	ankyrin repeat domain 7
testis	NM_001717	REFSEQ	3.23317	BNC1	basonuclin 1
testis	NM_197970	REFSEQ	3.55313	BOLL	bol, boule-like (Drosophila)
testis	NM_207189	REFSEQ	5.84574	BRDT	bromodomain, testis-specific
testis	NM_153770	REFSEQ	6.64703	CABYR	calcium binding tyrosine-(Y)-phosphorylation regulated
testis	NM_005893	REFSEQ	1.16976	CCIN	calicin
testis	NM_145046	REFSEQ	3.22145	CALR3	calreticulin 3
testis	NM_006584	REFSEQ	2.16052	CCT6B	chaperonin containing TCP1, subunit 6B (zeta 2)
testis	NM_139240	REFSEQ	1.23024	C1orf105	chromosome 1 open reading frame 105
testis	NM_030933	REFSEQ	4.29876	C1orf14	chromosome 1 open reading frame 14
testis	NM_144627	REFSEQ	14.4711	C1orf182	chromosome 1 open reading frame 182
testis	NM_032126	REFSEQ	5.94849	C1orf49	chromosome 1 open reading frame 49
testis	ENST00000367003	ENSEMBL	5.09339	C1orf97	chromosome 1 open reading frame 97
testis	NM_024688	REFSEQ	3.0999	C10orf68	chromosome 10 open reading frame 68
testis	ENST00000320202	ENSEMBL	3.40577	C11orf64	chromosome 11 open reading frame 64
testis	NM_152589	REFSEQ	7.38679	C12orf50	chromosome 12 open reading frame 50
testis	NM_145248	REFSEQ	3.48488	C13orf28	chromosome 13 open reading frame 28
testis	NM_152448	REFSEQ	1.29693	C15orf43	chromosome 15 open reading frame 43
testis	NM_139170	REFSEQ	1.75767	C16orf71	chromosome 16 open reading frame 71
testis	NM_152764	REFSEQ	1.44226	C16orf73	chromosome 16 open reading frame 73
testis	NM_175734	REFSEQ	4.85074	C17orf74	chromosome 17 open reading frame 74
testis	NM_001039846	REFSEQ	2.21357	C19orf36	chromosome 19 open reading frame 36
testis	NM_152670	REFSEQ	2.92938	C2orf51	chromosome 2 open reading frame 51
testis	NM_152614	REFSEQ	7.30401	C2orf57	chromosome 2 open reading frame 57
testis	NM_173649	REFSEQ	2.79	C2orf61	chromosome 2 open reading frame 61
testis	NM_032561	REFSEQ	3.14218	C22orf23	chromosome 22 open reading frame 23
testis	NM_152539	REFSEQ	1.81003	C3orf30	chromosome 3 open reading frame 30
testis	NM_152394	REFSEQ	1.54242	C3orf44	chromosome 3 open reading frame 44
testis	NM_032149	REFSEQ	2.49665	C4orf17	chromosome 4 open reading frame 17
testis	NM_033122	REFSEQ	7.64821	C4orf35	chromosome 4 open reading frame 35
testis	NM_006781	REFSEQ	1.07418	C6orf10	chromosome 6 open reading frame 10
testis	NM_173563	REFSEQ	1.2514	C6orf146	chromosome 6 open reading frame 146
testis	NM_020641	REFSEQ	6.1499	C9orf11	chromosome 9 open reading frame 11
testis	NM_152786	REFSEQ	5.5558	C9orf43	chromosome 9 open reading frame 43
testis	ENST00000377024	ENSEMBL	1.54488	C9orf57	chromosome 9 open reading frame 57
testis	NM_012274	REFSEQ	1.42782	CXorf27	chromosome X open reading frame 27
testis	NM_144673	REFSEQ	4.9302	CMTM2	CKLF-like MARVEL transmembrane domain containing 2
testis	NM_152775	REFSEQ	6.84215	CCDC110	coiled-coil domain containing 110
testis	NM_032600	REFSEQ	5.0234	CCDC54	coiled-coil domain containing 54
testis	NM_032573	REFSEQ	9.43357	CCDC62	coiled-coil domain containing 62
testis	NM_152591	REFSEQ	2.1924	CCDC63	coiled-coil domain containing 63
testis	NM_181645	REFSEQ	2.51383	CCDC67	coiled-coil domain containing 67
testis	NM_001026383	REFSEQ	5.56744	CCDC7	coiled-coil domain containing 7
testis	ENST00000313294	ENSEMBL	1.00316	CCDC79	coiled-coil domain containing 79
testis	NM_173556	REFSEQ	1.07811	CCDC83	coiled-coil domain containing 83
testis	NM_018219	REFSEQ	1.13063	CCDC87	coiled-coil domain containing 87
testis	NM_001111047	REFSEQ	3.21712	CCNA1	cyclin A1
testis	NM_173478	REFSEQ	1.73799	CNTD1	cyclin N-terminal domain containing 1
testis	NM_005192	REFSEQ	19.8737	CDKN3	cyclin-dependent kinase inhibitor 3 (CDK2-associated dual specificity phosphatase)
testis	NM_021118	REFSEQ	2.91964	CYLC1	cylicin, basic protein of sperm head cytoskeleton 1
testis	NM_001340	REFSEQ	4.05551	CYLC2	cylicin, basic protein of sperm head cytoskeleton 2
testis	NM_080610	REFSEQ	4.96437	CST9L	cystatin 9-like
testis	NM_003296	REFSEQ	6.15834	CRISP2	cysteine-rich secretory protein 2
testis	NM_024415	REFSEQ	2.87729	DDX4	DEAD (Asp-Glu-Ala-Asp) box polypeptide 4
testis	NM_080831	REFSEQ	1.23108	DEFB129	defensin, beta 129
testis	NM_004081	REFSEQ	2.70062	DAZ1	deleted in azoospermia 1
testis	NM_001005785	REFSEQ	4.51107	DAZ2	deleted in azoospermia 2
testis	NM_020364	REFSEQ	4.63737	DAZ3	deleted in azoospermia 3
testis	NM_020420	REFSEQ	2.88142	DAZ4	deleted in azoospermia 4
testis	NM_001351	REFSEQ	1.92423	DAZL	deleted in azoospermia-like
testis	NM_014419	REFSEQ	1.73756	DKKL1	dickkopf-like 1 (soggy)
testis	BC040613	GENBANK	1.26464		DKFZP434B061 protein
testis	NM_033105	REFSEQ	1.35987	DNAJC5B	DnaJ (Hsp40) homolog, subfamily C, member 5 beta
testis	NM_173650	REFSEQ	1.66797	DNAJC5G	DnaJ (Hsp40) homolog, subfamily C, member 5 gamma
testis	NM_138812	REFSEQ	1.86966	DYDC1	DPY30 domain containing 1
testis	NM_130897	REFSEQ	1.75263	DYNLRB2	dynein, light chain, roadblock-type 2
testis	NM_030941	REFSEQ	11.307		exonuclease NEF-sp
testis	NM_153707	REFSEQ	1.37356	FAM154A	family with sequence similarity 154, member A
testis	NM_153606	REFSEQ	3.55093	FAM71A	family with sequence similarity 71, member A
testis	NM_032599	REFSEQ	3.14982	FAM71F1	family with sequence similarity 71, member F1
testis	NM_152548	REFSEQ	6.8804	FAM81B	family with sequence similarity 81, member B
testis	NM_020369	REFSEQ	2.21875	FSCN3	fascin homolog 3, actin-bundling protein, testicular (Strongylocentrotus purpuratus)
testis	NM_033085	REFSEQ	8.14826	FATE1	fetal and adult testis expressed 1
testis	NM_017559	REFSEQ	2.53616	FNDC8	fibronectin type III domain containing 8
testis	NM_032135	REFSEQ	3.73489	FSCB	fibrous sheath CABYR binding protein
testis	NM_003602	REFSEQ	1.31744	FKBP6	FK506 binding protein 6, 36kDa
testis	ENST00000398572	ENSEMBL	4.68686		FLJ43826 protein
testis	NM_152578	REFSEQ	2.15122	FMR1NB	fragile X mental retardation 1 neighbor
testis	NM_001475	REFSEQ	4.37912	GAGE5	G antigen 5
testis	NM_025211	REFSEQ	6.45411	GKAP1	G kinase anchoring protein 1
testis	NM_144594	REFSEQ	13.5941	GTSF1	gametocyte specific factor 1
testis	NM_172196	REFSEQ	3.66192	GTF2A1L	general transcription factor IIA, 1-like
testis	NM_001080555	REFSEQ	4.28731	GSG1	germ cell associated 1
testis	NM_152436	REFSEQ	1.29213	GLIPR1L2	GLI pathogenesis-related 1 like 2
testis	NM_014364	REFSEQ	2.37095	GAPDHS	glyceraldehyde-3-phosphate dehydrogenase, spermatogenic
testis	NM_014278	REFSEQ	1.88933	HSPA4L	heat shock 70kDa protein 4-like
testis	NM_033194	REFSEQ	2.06737	HSPB9	heat shock protein, alpha-crystallin-related, B9
testis	NM_007031	REFSEQ	3.36071	HSF2BP	heat shock transcription factor 2 binding protein
testis	NM_001001877	REFSEQ	1.74589	HSFY2	heat shock transcription factor, Y linked 2
testis	NM_145205	REFSEQ	7.02721	HMGB4	high-mobility group box 4
testis	NM_170745	REFSEQ	2.79768	HIST1H2AA	histone cluster 1, H2aa
testis	NM_170610	REFSEQ	2.05807	HIST1H2BA	histone cluster 1, H2ba
testis	NM_032132	REFSEQ	5.42297	HORMAD1	HORMA domain containing 1
testis	NM_152510	REFSEQ	0.99522	HORMAD2	HORMA domain containing 2
testis	ENST00000322516	ENSEMBL	1.94564		hypothetical LOC121951
testis	BC033338	GENBANK	1.39525		hypothetical LOC254312
testis	ENST00000383092	ENSEMBL	3.26986		hypothetical locus DKFZp434K191
testis	NM_152543	REFSEQ	1.98893		hypothetical protein FLJ25371
testis	NM_173635	REFSEQ	1.34728		hypothetical protein FLJ40235
testis	NM_001100396	REFSEQ	1.63315		hypothetical protein FLJ40298
testis	NM_152706	REFSEQ	4.68959		hypothetical protein MGC26647
testis	NM_000640	REFSEQ	1.77109	IL13RA2	interleukin 13 receptor, alpha 2
testis	NM_178827	REFSEQ	4.00935	IQUB	IQ motif and ubiquitin domain containing
testis	NM_020721	REFSEQ	5.00809	RP13-347D8.3	KIAA1210 protein
testis	NM_020741	REFSEQ	4.25673	KIAA1257	KIAA1257
testis	NM_002301	REFSEQ	3.94816	LDHC	lactate dehydrogenase C
testis	NM_152505	REFSEQ	8.23929	LCA5L	Leber congenital amaurosis 5-like
testis	NM_173506	REFSEQ	1.40858	LYPD4	LY6/PLAUR domain containing 4
testis	NM_032517	REFSEQ	1.49952	LYZL1	lysozyme-like 1
testis	NM_183058	REFSEQ	1.6271	LYZL2	lysozyme-like 2
testis	NM_032858	REFSEQ	9.99539	MAEL	maelstrom homolog (Drosophila)
testis	NM_032597	REFSEQ	3.13895	MS4A14	membrane-spanning 4-domains, subfamily A, member 14
testis	NM_004923	REFSEQ	1.44548	MTL5	metallothionein-like 5, testis-specific (tesmin)
testis	NM_022443	REFSEQ	12.1608	MLF1	myeloid leukemia factor 1
testis	NM_002497	REFSEQ	2.6609	NEK2	NIMA (never in mitosis gene a)-related kinase 2
testis	NM_207308	REFSEQ	1.62784	NUP210L	nucleoporin 210kDa-like
testis	NM_024410	REFSEQ	4.43718	ODF1	outer dense fiber of sperm tails 1
testis	NM_001080502	REFSEQ	5.01507		ovostatin 2
testis	NM_018492	REFSEQ	1.31598	PBK	PDZ binding kinase
testis	NM_016483	REFSEQ	35.3563	PHF7	PHD finger protein 7
testis	NM_138733	REFSEQ	3.1335	PGK2	phosphoglycerate kinase 2
testis	NM_033123	REFSEQ	2.50839	PLCZ1	phospholipase C, zeta 1
testis	NM_004764	REFSEQ	4.93344	PIWIL1	piwi-like 1 (Drosophila)
testis	BC103891	GENBANK	3.71864	POM121L1	POM121 membrane glycoprotein-like 1 (rat)
testis	ENST00000248992	ENSEMBL	7.3014		POM121-like protein
testis	NM_002761	REFSEQ	31.0712	PRM1	protamine 1
testis	NM_147180	REFSEQ	1.64072	PPP3R2	protein phosphatase 3 (formerly 2B), regulatory subunit B, beta isoform
testis	NM_015668	REFSEQ	3.87671	RGS22	regulator of G-protein signaling 22
testis	NM_213594	REFSEQ	3.58192	RFX4	regulatory factor X, 4 (influences HLA class II expression)
testis	NM_145250	REFSEQ	3.03011	RNASE11	ribonuclease, RNase A family, 11 (non-active)
testis	NM_178861	REFSEQ	3.15568	RNF113B	ring finger protein 113B
testis	NM_031277	REFSEQ	2.00431	RNF17	ring finger protein 17
testis	NM_030936	REFSEQ	4.35636	RNF32	ring finger protein 32
testis	NM_144979	REFSEQ	1.09189	RBM46	RNA binding motif protein 46
testis	NM_031916	REFSEQ	12.8501	ROPN1L	ropporin 1-like
testis	NM_017578	REFSEQ	7.56808	ROPN1	ropporin, rhophilin associated protein 1
testis	NM_001030019	REFSEQ	1.01727	SUNC1	Sad1 and UNC84 domain containing 1
testis	NM_025229	REFSEQ	1.16465	SEL1L2	sel-1 suppressor of lin-12-like 2 (C. elegans)
testis	NM_144605	REFSEQ	2.65979	SEPT12	septin 12
testis	NM_020398	REFSEQ	7.59436	SPINLW1	serine peptidase inhibitor-like, with Kunitz and WAP domains 1 (eppin)
testis	NM_031414	REFSEQ	1.23114	STK31	serine/threonine kinase 31
testis	NM_178460	REFSEQ	2.9545	SIRPD	signal-regulatory protein delta
testis	NM_031291	REFSEQ	0.99867	SLC25A31	solute carrier family 25 (mitochondrial carrier; adenine nucleotide translocator), member 31
testis	NM_052961	REFSEQ	2.3221	SLC26A8	solute carrier family 26, member 8
testis	NM_014037	REFSEQ	5.7081	SLC6A16	solute carrier family 6, member 16
testis	NM_145664	REFSEQ	6.65739	SPANXB2	SPANX family, member B2
testis	NM_032417	REFSEQ	6.29562	SPANXD	SPANX family, member D
testis	NM_145665	REFSEQ	5.79312	SPANXE	SPANX family, member E
testis	NM_030960	REFSEQ	2.54685	SPACA1	sperm acrosome associated 1
testis	NM_017425	REFSEQ	10.9501	SPA17	sperm autoantigenic protein 17
testis	NM_145658	REFSEQ	1.02411	SPESP1	sperm equatorial segment protein 1
testis	NM_030663	REFSEQ	15.9517	SMCP	sperm mitochondria-associated cysteine-rich protein
testis	NM_031955	REFSEQ	2.36124	SPATA16	spermatogenesis associated 16
testis	NM_138796	REFSEQ	8.04914	SPATA17	spermatogenesis associated 17
testis	NM_032598	REFSEQ	6.12187	SPATA22	spermatogenesis associated 22
testis	NM_144644	REFSEQ	7.64763	SPATA4	spermatogenesis associated 4
testis	NM_031952	REFSEQ	1.31492	SPATA9	spermatogenesis associated 9
testis	NM_145026	REFSEQ	1.02741	SPATS1	spermatogenesis associated, serine-rich 1
testis	NM_178424	REFSEQ	6.18436	SOX30	SRY (sex determining region Y)-box 30
testis	NM_152989	REFSEQ	6.5623	SOX5	SRY (sex determining region Y)-box 5
testis	NM_139171	REFSEQ	1.47566	STARD6	StAR-related lipid transfer (START) domain containing 6
testis	NM_003176	REFSEQ	3.8712	SYCP1	synaptonemal complex protein 1
testis	NM_014258	REFSEQ	4.11507	SYCP2	synaptonemal complex protein 2
testis	NM_153694	REFSEQ	2.53798	SYCP3	synaptonemal complex protein 3
testis	NM_173358	REFSEQ	1.84542	SSX7	synovial sarcoma, X breakpoint 7
testis	NM_174962	REFSEQ	1.57186	SSX9	synovial sarcoma, X breakpoint 9
testis	NM_144659	REFSEQ	6.50822	TCP10L	t-complex 10 (mouse)-like
testis	NM_001093728	REFSEQ	2.69188	TCP11	t-complex 11 homolog (mouse)
testis	NM_031898	REFSEQ	2.37306	TEKT3	tektin 3
testis	NM_144674	REFSEQ	1.40884	TEKT5	tektin 5
testis	NM_031272	REFSEQ	3.68554	TEX14	testis expressed 14
testis	NM_031271	REFSEQ	1.4623	TEX15	testis expressed 15
testis	NM_003308	REFSEQ	1.59015	TSPY1	testis specific protein, Y-linked 1
testis	NM_022573	REFSEQ	1.63301	TSPY2	testis specific protein, Y-linked 2
testis	NM_052933	REFSEQ	1.73274	TSGA13	testis specific, 13
testis	NM_053006	REFSEQ	2.61275	TSSK2	testis-specific serine kinase 2
testis	NM_031956	REFSEQ	1.60511	TTC29	tetratricopeptide repeat domain 29
testis	NM_138960	REFSEQ	1.57918	TGIF2LX	TGFB-induced factor homeobox 2-like, X-linked
testis	NM_003284	REFSEQ	27.4675	TNP1	transition protein 1 (during histone to protamine replacement)
testis	NM_012253	REFSEQ	7.42776	TKTL1	transketolase-like 1
testis	NM_032136	REFSEQ	1.88522	TKTL2	transketolase-like 2
testis	NM_152453	REFSEQ	3.38176	TMCO5	transmembrane and coiled-coil domains 5
testis	NM_199259	REFSEQ	4.57493	TPTE	transmembrane phosphatase with tensin homology
testis	NM_199254	REFSEQ	7.00859	TPTE2	transmembrane phosphoinositide 3-phosphatase and tensin homolog 2
testis	NM_018700	REFSEQ	1.77154	TRIM36	tripartite motif-containing 36
testis	NM_173846	REFSEQ	2.73309	TPPP2	tubulin polymerization-promoting protein family member 2
testis	NM_173623	REFSEQ	6.61541	TTLL6	tubulin tyrosine ligase-like family, member 6
testis	NM_207312	REFSEQ	17.1827	TUBA3E	tubulin, alpha 3e
testis	NM_198795	REFSEQ	1.21233	TDRD1	tudor domain containing 1
testis	NM_001001874	REFSEQ	1.14093	TPD52L3	tumor protein D52-like 3
testis	NM_017481	REFSEQ	4.73449	UBQLN3	ubiquilin 3
testis	NM_152489	REFSEQ	1.25259	UBE2U	ubiquitin-conjugating enzyme E2U (putative)
testis	NM_178821	REFSEQ	2.1345	WDR69	WD repeat domain 69
testis	NM_015982	REFSEQ	22.9942	YBX2	Y box binding protein 2
testis	NM_152577	REFSEQ	2.15407	ZNF645	zinc finger protein 645
testis	NM_015896	REFSEQ	1.51104	ZMYND10	zinc finger, MYND-type containing 10
testis	NM_007009	REFSEQ	2.56397	ZPBP	zona pellucida binding protein
thymus	NM_000022	REFSEQ	11.5022	ADA	adenosine deaminase
thymus	NM_001763	REFSEQ	3.76884	CD1A	CD1a molecule
thymus	NM_005624	REFSEQ	12.2357	CCL25	chemokine (C-C motif) ligand 25
thymus	NM_173509	REFSEQ	1.61207	C1orf76	chromosome 1 open reading frame 76
thymus	NM_001017520	REFSEQ	3.4837	DNTT	deoxynucleotidyltransferase, terminal
thymus	AF116635	GENBANK	1.12875		hypothetical protein PRO1483
thymus	NM_000448	REFSEQ	4.58971	RAG1	recombination activating gene 1
thymus	NM_001048201	REFSEQ	4.08282	UHRF1	ubiquitin-like, containing PHD and RING finger domains, 1
thyroid gland	NM_000793	REFSEQ	2.32825	DIO2	deiodinase, iodothyronine, type II
thyroid gland	NM_014080	REFSEQ	3.64939	DUOX2	dual oxidase 2
thyroid gland	NM_000315	REFSEQ	9.879	PTH	parathyroid hormone
thyroid gland	NM_001002837	REFSEQ	2.82215	PIB5PA	phosphatidylinositol (4,5) bisphosphate 5-phosphatase, A
thyroid gland	NM_177531	REFSEQ	1.82187	PKHD1L1	polycystic kidney and hepatic disease 1 (autosomal recessive)-like 1
thyroid gland	AF429306	GENBANK	6.39078	RMST	rhabdomyosarcoma 2 associated transcript (non-protein coding)
thyroid gland	NM_000441	REFSEQ	6.72508	SLC26A4	solute carrier family 26, member 4
thyroid gland	NM_052832	REFSEQ	2.52457	SLC26A7	solute carrier family 26, member 7
thyroid gland	NM_003235	REFSEQ	17.5102	TG	thyroglobulin
thyroid gland	NM_175721	REFSEQ	17.9897	TPO	thyroid peroxidase
thyroid gland	NM_000369	REFSEQ	16.0817	TSHR	thyroid stimulating hormone receptor
thyroid gland	NM_174937	REFSEQ	1.4923	TCERG1L	transcription elongation regulator 1-like
thyroid gland	NM_003226	REFSEQ	7.43617	TFF3	trefoil factor 3 (intestinal)
thyroid gland	NM_002546	REFSEQ	7.66124	TNFRSF11B	tumor necrosis factor receptor superfamily, member 11b (osteoprotegerin)
trachea	NM_000691	REFSEQ	8.55107	ALDH3A1	aldehyde dehydrogenase 3 family, memberA1
trachea	NM_001140	REFSEQ	1.57694	ALOX15	arachidonate 15-lipoxygenase
trachea	NM_001676	REFSEQ	3.36485	ATP12A	ATPase, H+/K+ transporting, nongastric, alpha polypeptide
trachea	NM_033197	REFSEQ	14.7918	C20orf114	chromosome 20 open reading frame 114
trachea	NM_001012502	REFSEQ	3.33442	C9orf117	chromosome 9 open reading frame 117
trachea	NM_005771	REFSEQ	4.07586	DHRS9	dehydrogenase/reductase (SDR family) member 9
trachea	NM_024690	REFSEQ	1.86449	MUC16	mucin 16, cell surface associated
trachea	NM_130852	REFSEQ	5.2106	PLUNC	palate, lung and nasal epithelium associated
trachea	NM_173615	REFSEQ	4.79487	VWA3A	von Willebrand factor A domain containing 3A
thymus	NM_000073	REFSEQ	9.06042	CD3G	CD3g molecule, gamma (CD3-TCR complex)
thymus	NM_000448	REFSEQ	4.58971	RAG1	recombination activating gene 1
thymus	NM_001048201	REFSEQ	4.08282	UHRF1	ubiquitin-like, containing PHD and RING finger domains, 1
thymus	NM_001763	REFSEQ	3.76884	CD1A	CD1a molecule
thymus	NM_173565	REFSEQ	3.52709	RSPH10B	radial spoke head 10 homolog B (Chlamydomonas)
thymus	NM_001017520	REFSEQ	3.4837	DNTT	deoxynucleotidyltransferase, terminal
thymus	NM_173509	REFSEQ	1.61207	C1orf76	chromosome 1 open reading frame 76
thymus	NM_002351	REFSEQ	1.2883	SH2D1A	SH2 domain protein 1A, Duncan';s disease (lymphoproliferative syndrome)
thyroid gland	NM_000547	REFSEQ	17.9897	TPO	thyroid peroxidase
thyroid gland	NM_003235	REFSEQ	17.5102	TG	thyroglobulin
thyroid gland	NM_000369	REFSEQ	16.0817	TSHR	thyroid stimulating hormone receptor
thyroid gland	NM_000315	REFSEQ	9.879	PTH	parathyroid hormone
thyroid gland	NM_002546	REFSEQ	7.66124	TNFRSF11B	tumor necrosis factor receptor superfamily, member 11b (osteoprotegerin)
thyroid gland	NM_003226	REFSEQ	7.43617	TFF3	trefoil factor 3 (intestinal)
thyroid gland	NM_000441	REFSEQ	6.72508	SLC26A4	solute carrier family 26, member 4
thyroid gland	AK056164	GENBANK	6.39078	RMST	rhabdomyosarcoma 2 associated transcript (non-coding RNA)
thyroid gland	NM_014080	REFSEQ	3.64939	DUOX2	dual oxidase 2
thyroid gland	NM_001002837	REFSEQ	2.82215	PIB5PA	phosphatidylinositol (4,5) bisphosphate 5-phosphatase, A
thyroid gland	NM_052832	REFSEQ	2.52457	SLC26A7	solute carrier family 26, member 7
thyroid gland	NM_013989	REFSEQ	2.32825	DIO2	deiodinase, iodothyronine, type II
thyroid gland	NM_177531	REFSEQ	1.82187	PKHD1L1	polycystic kidney and hepatic disease 1 (autosomal recessive)-like 1
thyroid gland	NM_174937	REFSEQ	1.4923	TCERG1L	transcription elongation regulator 1-like
trachea	NM_033197	REFSEQ	14.7918	C20orf114	chromosome 20 open reading frame 114
trachea	NM_000691	REFSEQ	8.55107	ALDH3A1	aldehyde dehydrogenase 3 family, memberA1
trachea	NM_016583	REFSEQ	5.2106	PLUNC	palate, lung and nasal epithelium carcinoma associated
trachea	ENST00000299840	ENSEMBL	4.79487		hypothetical protein LOC146177
trachea	NM_005771	REFSEQ	4.07586	DHRS9	dehydrogenase/reductase (SDR family) member 9
trachea	NM_001676	REFSEQ	3.36485	ATP12A	ATPase, H+/K+ transporting, nongastric, alpha polypeptide
trachea	NM_001012502	REFSEQ	3.33442	C9orf117	chromosome 9 open reading frame 117
trachea	NM_024690	REFSEQ	1.86449	MUC16	mucin 16, cell surface associated
trachea	ENST00000310694	ENSEMBL	1.58804		hypothetical protein FLJ40941
trachea	NM_001140	REFSEQ	1.57694	ALOX15	arachidonate 15-lipoxygenase
