# Supplementary material for: Definition, conservation and epigenetics of housekeeping and tissue-enriched genes
Source: BMC Genomics. 2009 Jun 17;10:269. doi: 10.1186/1471-2164-10-269 (PMC2706266; doi:10.1186/1471-2164-10-269)
Supplement: Additional file 5 — Biological processes of tissue-enriched genes. A list of enriched biological processes of tissue-enriched genes. [file 1471-2164-10-269-S5.xls]

## Sheet: Sheet1
Additional file 5. Biological processes of tissue-enriched genes
Tissue	Biological Process	E-value	Enrichment Ratio	Number of Overlapping Genes	Total Number of TEGs
Adrenal gland	Steroid hormone metabolism	0.00184677	76.8911	3	19
	Electron transport	0.000440071	23.2512	5
Bone marrow	Immunity and defense	3.74264e-05	4.64147	16	58
Brain	Synaptic transmission	3.21976e-13	19.0456	15	62
	Neuronal activities	3.10462e-12	11.2373	18
Heart	Muscle contraction	0.000116444	30.4449	5	19
Kidney	Ion transport	1.30653e-08	11.2344	13	41
Liver	Blood clotting	6.81292e-16	24.8141	16	160
	Lipid, fatty acid and steroid metabolism	2.16465e-25	8.06117	44
Placenta	Cell communication	8.15897e-07	4.5477	21	69
	Cell proliferation and differentiation	0.00102539	3.98771	15
Retina	Sensory perception	6.5603e-11	14.4742	14	41
Salivary gland	Glycogen metabolism	0.00640946	51.3235	3	23
Skeletal muscle	Muscle contraction	1.39983e-27	44.9908	21	54
	Muscle development	4.6707e-10	28.3049	10
Skin	Cell structure and motility	0.000117501	4.97151	14	58
Testis	Gametogenesis	7.11167e-09	7.62749	18	214
	Spermatogenesis and motility	0.00140201	7.02213	9
Thymus	Immunity and defense	0.000480102	9.47634	7	16
